# Supplementary material for: Selective Knockdown of Ceramide Synthases Reveals Opposite Roles of Different Ceramide Species in Cardiac Homeostasis
Source: Metabolites. 2025 Aug 31;15(9):584. doi: 10.3390/metabo15090584 (PMC12472135; doi:10.3390/metabo15090584)
Supplement: Supplementary file 1 [file metabolites-15-00584-s001.zip]

Archive with 2 entries (2 files):
- CERS_KD_Supplemental_counts.xlsx
- metabolites-3772496-supplementary.pdf
