# Supplementary material for: Selective Knockdown of Ceramide Synthases Reveals Opposite Roles of Different Ceramide Species in Cardiac Homeostasis
Source: Metabolites. 2025 Aug 31;15(9):584. doi: 10.3390/metabo15090584 (PMC12472135; doi:10.3390/metabo15090584)
Supplement: Supplementary file 1 [file metabolites-15-00584-s001.zip › CERS_KD_Supplemental_counts.xlsx]

## Sheet: CERS2_raw_gene_count
gene_id	C21	C22	C23	C24	C25	C26	S1	S2	S3	S4	S5	S6	gene_name								tf_family
ENSG00000156508	99167	99522	96747	92396	93027	99872	119046	157978	148675	165052	129700	157413	EEF1A1								-
ENSG00000198804	83769	92084	84857	62790	61254	65287	93000	11683	123446	129050	90986	118275	MT-CO1								-
ENSG00000184009	63496	62945	62001	59439	57847	62646	81070	76777	104862	108446	71699	92332	ACTG1								-
ENSG00000108821	84847	89066	87350	71031	63373	67094	52790	142616	60382	58884	51001	64481	COL1A1								-
ENSG00000196924	53124	52871	55852	58804	60370	60631	59979	60332	75764	87180	60505	76150	FLNA								-
ENSG00000075624	55731	55532	54797	50935	49903	54738	62207	59186	76061	81029	59526	73698	ACTB								-
ENSG00000106366	30011	29826	27842	90911	87726	98497	24432	19243	29700	106001	76053	99398	SERPINE1								-
ENSG00000198886	53635	59840	53136	53395	54027	57680	55166	4573	71944	83774	61707	79380	MT-ND4								-
ENSG00000100345	41202	43331	40732	51949	54113	53426	44317	61484	55948	79827	54314	69685	MYH9								-
ENSG00000115414	36763	39074	37181	71780	64663	72580	30886	22397	40013	89270	59297	79171	FN1								-
ENSG00000198763	49942	53578	47913	50655	51191	55647	40958	1537	52406	64344	53860	68101	MT-ND2								-
ENSG00000196611	34063	35778	32870	61419	66919	68584	16439	16491	20320	75668	64523	80825	MMP1								-
ENSG00000074800	48700	47834	49051	42552	39981	43566	43212	32669	50870	55893	47583	58813	ENO1								-
ENSG00000067225	45091	43753	45855	37510	36073	39781	39578	47795	47595	47277	40569	49871	PKM								-
ENSG00000167658	34673	34379	34256	32998	35953	36656	43291	33730	54354	56741	40024	49082	EEF2								-
ENSG00000142173	43141	45617	45678	41320	44111	46186	25337	31900	33160	36216	25506	31120	COL6A2								-
ENSG00000142156	42934	45560	46115	33422	33633	35670	23760	39393	31465	29375	19488	25010	COL6A1								-
ENSG00000111640	35043	33960	33180	29926	28811	31235	30961	20549	38824	42671	35063	42868	GAPDH								-
ENSG00000198899	34719	37153	32979	27868	27267	29900	33807	1235	43238	44454	35146	44943	MT-ATP6								-
ENSG00000163359	35674	38134	37577	31780	28860	30884	26043	33481	32709	34387	23712	31635	COL6A3								-
ENSG00000198712	31123	31723	29602	25227	24621	27237	31831	1617	41260	45120	33171	43071	MT-CO2								-
ENSG00000198727	31334	34838	31473	27195	26719	28015	28998	907	38539	40565	31854	41132	MT-CYB								-
ENSG00000198938	33271	36433	33679	25188	23262	26118	32129	2876	39977	37843	31154	39544	MT-CO3								-
ENSG00000150093	31818	33250	30878	30287	29116	30365	22558	21186	28445	35204	26339	34357	ITGB1								-
ENSG00000044574	19199	19460	18891	35485	38610	42334	15472	23629	19725	49005	31462	39942	HSPA5								-
ENSG00000198888	29552	32501	28284	27196	27727	28917	25914	1862	32640	36292	31008	38856	MT-ND1								-
ENSG00000198786	26174	30354	27503	25387	23995	24338	22426	12312	30597	37323	31774	41500	MT-ND5								-
ENSG00000096384	25284	25064	24274	21729	20542	22683	26511	31737	31553	33665	27555	35272	HSP90AB1								-
ENSG00000080824	24981	25507	22930	20752	18683	20889	25571	33487	30682	31613	27593	34839	HSP90AA1								-
ENSG00000087086	19925	19532	18529	18447	18935	21155	29433	18627	39589	38180	32378	39221	FTL								-
ENSG00000169429	18591	18126	17085	23410	24111	26958	21769	19975	28097	41552	31354	42521	CXCL8								-
ENSG00000166710	22052	21970	21046	23115	22834	25837	20707	21309	27713	38401	29837	38653	B2M								-
ENSG00000197746	22443	23408	22420	26193	27990	28895	18428	28006	23578	31279	24290	29216	PSAP								-
ENSG00000099194	16980	16712	16386	18793	18832	20774	30704	21510	38613	36884	29611	37481	SCD								-
ENSG00000140988	20260	18044	19759	16921	17076	18234	27097	34288	34467	33497	24854	31242	RPS2								-
ENSG00000164692	24824	26052	25901	25494	25821	27599	15317	43130	18617	21285	18709	22193	COL1A2								-
ENSG00000166598	16772	17889	16481	29195	30311	32417	13031	17426	16142	39915	28775	36213	HSP90B1								-
ENSG00000205542	19249	20656	20374	26541	23422	27442	17584	20013	24074	33454	27489	33203	TMSB4X								-
ENSG00000210082	23832	25352	23596	21245	22581	23295	21278	10555	27442	33704	25623	32051	MT-RNR2								-
ENSG00000174444	21203	21098	19462	18652	17897	19608	24309	25740	30348	32471	24888	31508	RPL4								-
ENSG00000109971	25080	25420	23915	22667	21257	23438	21677	17770	25496	23034	24775	29812	HSPA8								-
ENSG00000125730	21594	23255	23445	18282	18629	19753	22640	21372	29458	28840	22013	27433	C3								-
ENSG00000197102	20746	22212	21694	16770	17524	17005	24495	28964	32354	27282	19208	25487	DYNC1H1								-
ENSG00000113140	26627	26476	26109	23791	21305	24454	18192	17954	22517	23248	18001	22984	SPARC								-
ENSG00000137801	8696	9661	8910	22757	16998	21547	12522	10660	16083	52780	36417	47449	THBS1								-
ENSG00000169710	16487	16415	17106	14319	15855	15722	26282	37411	30903	27647	19270	25039	FASN								-
ENSG00000149273	17861	16798	17564	16590	15912	17716	20239	35033	25832	28574	21966	27610	RPS3								-
ENSG00000142541	16715	15433	15775	14762	14851	15966	21260	39494	27273	29123	22536	27392	RPL13A								-
ENSG00000124942	25931	28391	27919	16029	16189	15205	20977	31585	25532	17312	15373	20057	AHNAK								-
ENSG00000120708	22344	23327	22742	26342	25441	27860	13873	10321	16890	25899	18828	23823	TGFBI								-
ENSG00000127022	16216	17053	16050	24829	25497	27264	13410	16430	16542	30403	23468	28846	CANX								-
ENSG00000089157	18396	18093	17687	16700	16871	18442	21653	19847	28121	28742	22769	27115	RPLP0								-
ENSG00000134871	18216	19043	19805	25355	23600	25380	14028	19637	18260	28374	18742	23653	COL4A2								-
ENSG00000167526	17936	16234	17047	16755	17206	18507	18971	29035	24366	27174	21228	26507	RPL13								-
ENSG00000179218	16760	16841	16463	23293	23682	26263	12432	14459	15601	30149	20885	25881	CALR								-
ENSG00000137309	18655	18279	18034	15698	16257	17173	19163	14093	22945	24628	18947	23731	HMGA1								HMGI/HMGY
ENSG00000168542	22284	23240	24606	12738	11866	14080	18367	39208	22744	13932	10301	13467	COL3A1								-
ENSG00000137076	16386	16852	16790	17678	17735	17402	16866	17800	20785	24900	18072	23173	TLN1								-
ENSG00000034510	20890	18346	19491	15442	13971	16047	16986	24193	21121	19393	16722	21177	TMSB10								-
ENSG00000135486	15252	15356	14633	13680	12850	14101	18606	24046	22588	24511	18545	23851	HNRNPA1								-
ENSG00000161016	15153	13394	15597	14669	14184	15770	19416	15271	24064	25574	20173	24320	RPL8								-
ENSG00000147065	16081	16569	15350	15385	14489	15747	16664	16303	20606	24662	18482	23551	MSN								-
ENSG00000123384	17049	18983	19279	20880	23049	21254	10578	12954	14472	20610	14548	18862	LRP1								-
ENSG00000167978	15685	16796	16026	14981	15735	15321	17105	15026	21672	25024	16294	22599	SRRM2								-
ENSG00000157227	17543	19641	19043	21081	22419	22634	10089	11426	13382	21318	14522	18432	MMP14								-
ENSG00000142192	17612	17906	17303	18303	18703	19612	12920	16762	16062	20727	15112	19902	APP								-
ENSG00000115677	15671	16415	15626	16627	17332	17822	15593	13545	19331	23494	17449	21832	HDLBP								-
ENSG00000196230	17060	16940	16321	16067	14959	16692	17598	8658	21248	22658	18656	23550	TUBB								-
ENSG00000100316	14576	14273	14291	13333	13146	14878	17797	20218	23045	24064	17641	21778	RPL3								-
ENSG00000142871	8372	8145	8008	15448	13767	15811	15246	14230	20501	37538	19887	27460	CYR61								-
ENSG00000185624	15644	16054	15344	19331	20292	21907	10934	12340	13615	21767	16612	20383	P4HB								-
ENSG00000163430	20599	21482	19924	15465	14061	15406	13740	12054	17642	18368	12859	16786	FSTL1								-
ENSG00000182718	18252	17693	16676	12156	11161	12703	17584	17537	21331	17465	14386	18571	ANXA2								-
ENSG00000148303	15305	14972	14728	13307	12794	14148	14693	22266	18972	20098	15139	18739	RPL7A								-
ENSG00000166923	5157	5380	4851	18363	16175	18525	6190	6259	8331	41645	27413	35982	GREM1								-
ENSG00000070756	13186	14315	13078	11695	11862	12795	17128	16794	21498	23061	16132	20680	PABPC1								-
ENSG00000115053	13349	13105	12482	11376	10375	12046	16509	24509	19288	20242	16616	21815	NCL								-
ENSG00000163739	19790	19296	18922	13450	12433	14176	16079	11630	19447	15342	13257	16333	CXCL1								-
ENSG00000167460	14291	14893	13911	14762	14416	15306	12951	14015	16910	21376	15167	20085	TPM4								-
ENSG00000114867	14401	14706	14395	13713	13609	14365	14620	17310	17223	19125	15030	19414	EIF4G1								-
ENSG00000087460	15005	15131	14811	14673	15000	16086	13232	11591	16591	20211	15836	19047	GNAS								-
ENSG00000105825	20466	20856	19835	20466	19234	20976	7533	5732	9297	14459	11925	15998	TFPI2								-
ENSG00000139644	13622	14107	13388	16132	16120	17053	11853	10339	14882	20422	17215	21068	TMBIM6								-
ENSG00000125148	14089	14296	12370	17389	17360	19361	9672	10996	12073	20474	16397	21497	MT2A								-
ENSG00000065978	15328	14389	14640	13044	12436	13892	16521	7092	20425	20531	16346	20549	YBX1								CSD
ENSG00000087245	7988	8366	8119	21768	23111	23015	7153	8928	9774	25336	18275	22528	MMP2								-
ENSG00000167996	12271	12295	11492	13004	14990	15075	15600	2573	20989	23575	19178	22385	FTH1								-
ENSG00000161011	10785	10814	10751	13395	15384	15681	11987	23819	15243	20941	15479	18601	SQSTM1								-
ENSG00000204628	13334	12962	12840	12653	12390	13742	14853	13956	19136	20666	16014	20145	RACK1								-
ENSG00000134333	16695	16762	15962	13781	11951	13146	12945	12767	15276	17411	15760	20098	LDHA								-
ENSG00000135862	18597	20234	19627	14535	14616	14710	12021	14293	15481	13650	9736	13019	LAMC1								-
ENSG00000084234	14179	14628	13866	16592	16421	18053	9658	11809	12405	18455	13714	18315	APLP2								-
ENSG00000177469	16240	15747	15457	13836	13484	14706	12388	16453	14861	14879	13349	16278	CAVIN1								-
ENSG00000181163	12576	12309	11401	10496	9436	10751	14764	23279	18120	18664	14583	19636	NPM1								-
ENSG00000253729	13535	14685	13989	11680	11867	11066	14331	13884	18152	19910	13879	19019	PRKDC								-
ENSG00000198034	13590	13034	12324	10976	10896	12157	14631	11918	18914	20197	15819	19726	RPS4X								-
ENSG00000100097	14858	13255	13391	12341	11529	12455	13284	15566	16609	16957	14634	18532	LGALS1								-
ENSG00000168028	12134	11775	11231	9646	9091	10148	16117	19920	20191	19024	15221	18760	RPSA								-
ENSG00000178209	12844	13411	13552	11496	11803	11326	12679	22349	15021	17836	13157	17203	PLEC								-
ENSG00000136830	13262	13533	13703	12526	12092	13103	13115	19944	15601	16097	12992	15846	FAM129B								-
ENSG00000115310	12539	12883	12464	12895	13810	14442	12045	18245	14498	17360	13289	17086	RTN4								-
ENSG00000187498	12741	13716	13303	18360	15732	17348	8689	16148	11213	17410	11527	14943	COL4A1								-
ENSG00000089597	13853	14996	14695	13043	13101	13824	11526	12643	14528	17593	12851	16008	GANAB								-
ENSG00000234745	11294	11083	11567	13297	14228	15656	10424	15564	13420	19201	14730	18018	HLA-B								-
ENSG00000198431	8286	8299	7934	8980	8817	9634	14529	16549	17925	23041	18397	23691	TXNRD1								-
ENSG00000197081	13273	14500	13858	14738	16674	15399	9996	11663	13389	16315	11502	14538	IGF2R								-
ENSG00000134352	14665	15999	14153	12777	12819	13359	12063	8460	15533	16680	12404	16664	IL6ST								-
ENSG00000130508	14624	15717	15376	16686	15771	16185	8987	7836	11491	16240	11858	14772	PXDN								-
ENSG00000137818	12313	11151	11248	11772	11081	12834	12626	12919	16772	18545	14902	18716	RPLP1								-
ENSG00000089009	13075	12736	12104	11423	10799	12009	13835	9744	17111	18133	14529	18391	RPL6								-
ENSG00000137154	11905	11101	10471	10471	10108	11045	12411	21257	15725	17547	13573	17713	RPS6								-
ENSG00000164733	15386	16112	16072	16085	16313	16864	8575	6253	11465	14290	11381	13253	CTSB								-
ENSG00000111669	13106	12532	13144	11705	10353	12093	11448	17465	13514	14982	12963	16416	TPI1								-
ENSG00000071127	13748	13348	13889	11275	11313	12174	13061	13132	16370	15669	11319	14197	WDR1								-
ENSG00000122566	11656	12053	11220	10637	9601	10712	12230	19654	14707	15703	13197	17082	HNRNPA2B1								-
ENSG00000071054	14746	15786	15232	10094	9904	10398	13246	13596	17951	13990	9458	12581	MAP4K4								-
ENSG00000149257	11373	11164	10802	13688	14109	16027	9233	9971	11160	17482	14233	17472	SERPINH1								-
ENSG00000187514	12361	11656	11110	10320	9263	10762	12096	14291	15052	16843	14456	17721	PTMA								-
ENSG00000127603	11725	13204	12471	9908	10211	9663	12807	14779	17013	16389	11623	15592	MACF1								-
ENSG00000112096	9879	11491	10300	10337	11443	11786	10889	16931	14271	16929	12564	16178	SOD2								-
ENSG00000110321	12497	12773	12187	11609	11054	11724	11749	9743	14155	15745	12998	16486	EIF4G2								-
ENSG00000133112	12287	11886	11770	11395	10719	12366	11573	7922	14907	17053	13303	16798	TPT1								-
ENSG00000163814	12178	13024	12458	12960	13332	13336	10087	5675	13217	16945	12306	16066	CDCP1								-
ENSG00000072110	12543	12499	12047	12677	12523	13196	10506	8556	12885	16626	12084	15397	ACTN1								-
ENSG00000196262	12730	11893	11573	10358	9052	10804	12566	10937	15453	15808	13181	17153	PPIA								-
ENSG00000026025	12069	12827	11925	9870	9794	10421	12419	11322	15284	16599	12348	15167	VIM								-
ENSG00000175166	11559	10903	11498	12394	11568	12695	11088	11605	13221	15472	12157	15516	PSMD2								-
ENSG00000108518	12058	11491	12963	11864	11378	12632	11561	5796	13786	15885	13511	16524	PFN1								-
ENSG00000130635	15091	15636	16404	15758	16233	16064	6710	11643	7991	9761	7156	8970	COL5A1								-
ENSG00000147403	10651	10219	10009	10816	10693	11624	11912	6319	15476	17485	13282	17087	RPL10								-
ENSG00000174748	11478	11078	10971	10343	9932	10539	11717	6940	15058	16282	13042	16425	RPL15								-
ENSG00000100201	10601	11824	10792	10543	11202	11185	10534	11265	13581	16062	10782	14670	DDX17								-
ENSG00000141367	10748	11775	10861	10544	10626	10762	10685	10378	13518	15336	11804	15512	CLTC								-
ENSG00000174437	10211	10649	10408	11740	12103	12374	8953	10928	11236	16424	11788	15278	ATP2A2								-
ENSG00000127481	10733	11342	11473	11095	11947	11243	9982	9292	12668	15143	11097	14733	UBR4								-
ENSG00000108298	10610	9890	9771	9853	9429	10319	11844	6672	15482	16582	13140	16844	RPL19								-
ENSG00000133657	10917	11873	10484	12618	13159	13028	7789	7858	9741	15478	11351	15134	ATP13A3								-
ENSG00000134013	12869	13068	12760	14466	15636	15563	7115	9525	8511	10849	8284	10523	LOXL2								-
ENSG00000188157	11888	12371	13089	10705	10529	10125	8876	16073	10339	12512	9843	12593	AGRN								-
ENSG00000150991	11243	11207	10654	12332	12452	13780	8724	8557	9634	12229	13058	14772	UBC								-
ENSG00000159167	13961	17914	14653	10263	11540	10480	6205	3566	7863	13737	12154	16082	STC1								-
ENSG00000113739	9472	10205	9768	12706	13426	14193	7086	7886	9070	18119	11855	14578	STC2								-
ENSG00000231500	10344	9430	9817	9647	9019	9860	11937	6481	15499	16914	12768	16145	RPS18								-
ENSG00000165280	10750	10880	10444	10122	9774	10820	10324	14009	12178	13204	10972	13867	VCP								-
ENSG00000006118	11411	11625	12254	13173	14206	14314	7128	10414	8151	12209	9607	11756	TMEM132A								-
ENSG00000174231	10860	11641	11082	9910	10346	10300	10831	7484	13667	14818	11306	13889	PRPF8								-
ENSG00000185896	11112	11608	11082	12341	13599	13868	8209	5909	10644	14103	10279	12792	LAMP1								-
ENSG00000164924	10191	10370	9786	9937	8961	9842	10992	8806	13355	14480	12297	15747	YWHAZ								-
ENSG00000167004	9316	9773	8995	13131	12957	14707	6412	8456	8107	16038	11984	14665	PDIA3								-
ENSG00000169504	10560	11124	10244	11360	10733	11647	8548	8287	10558	15022	11281	15024	CLIC4								-
ENSG00000165119	10504	10797	9714	9493	8869	10021	11162	8205	13517	14675	11593	15140	HNRNPK								-
ENSG00000172757	10555	10160	10072	9428	8579	9840	10823	10203	13368	13888	11500	14277	CFL1								-
ENSG00000130402	9903	10328	9947	9731	9718	10601	10456	6413	12346	15688	12554	14805	ACTN4								-
ENSG00000164111	10386	10377	10236	11330	11000	12167	8583	8873	10693	13792	11155	13645	ANXA5								-
ENSG00000166147	13305	14013	13817	10888	10145	10105	8635	11199	10795	11095	7356	10093	FBN1								-
ENSG00000113657	11924	11832	11934	6559	5858	6535	13364	13657	16405	11337	9015	11633	DPYSL3								-
ENSG00000035862	9838	10976	10419	10730	10756	11002	8150	9906	10852	13907	10323	12754	TIMP2								-
ENSG00000153187	10012	10254	9558	8470	8333	8832	10297	14020	12209	13257	10769	13554	HNRNPU								-
ENSG00000215301	10613	10942	10226	9375	8959	9421	9909	9730	12188	13272	10592	14028	DDX3X								-
ENSG00000116133	10082	9859	10016	10377	10459	10804	9542	7209	11212	13428	11868	14257	DHCR24								-
ENSG00000086758	9777	10793	10350	8612	8991	8812	10445	9510	13465	13968	9929	13644	HUWE1								-
ENSG00000132507	9845	9485	9319	8346	8045	9035	11601	8068	13643	13807	11573	14871	EIF5A								-
ENSG00000152952	10857	11651	10323	11375	10507	11232	8174	8511	9963	12634	9790	12350	PLOD2								-
ENSG00000164587	8784	8182	8197	8016	7384	8564	9386	17147	12628	13774	10854	13652	RPS14								-
ENSG00000108654	9979	10200	9467	9968	9440	10181	8959	10163	10693	12873	10778	13808	DDX5								-
ENSG00000058262	8248	8432	8222	11565	12596	13591	7739	6342	9410	14563	11616	14163	SEC61A1								-
ENSG00000122406	9661	9343	9311	8962	8181	9006	10696	8094	13342	13690	10930	14066	RPL5								-
ENSG00000161638	11931	12223	11671	12589	12861	12876	6457	4918	8071	11559	8438	10986	ITGA5								-
ENSG00000198840	10366	10943	9356	9883	9339	10226	8713	993	11821	15453	12120	15325	MT-ND3								-
ENSG00000142937	9712	8856	9445	8691	8096	9270	10757	7175	13405	14079	11090	13551	RPS8								-
ENSG00000170889	8379	7631	8251	7928	8048	8824	9530	15572	12443	13798	10385	13243	RPS9								-
ENSG00000151914	9595	10703	10230	7377	7987	7169	10772	12048	14011	12654	8816	12628	DST								-
ENSG00000116260	10422	10578	10515	8759	9108	9913	9094	14975	11150	10964	8385	10027	QSOX1								-
ENSG00000078369	9644	9918	9576	9077	8809	9498	9685	8248	11898	13494	10296	12746	GNB1								-
ENSG00000134294	8070	8313	8015	8512	7935	8952	9580	7640	12152	15626	12059	15831	SLC38A2								-
ENSG00000188229	11202	10382	10844	9528	9175	10183	9144	8791	10565	10586	10132	11873	TUBB4B								-
ENSG00000134250	6908	7334	7123	8712	8995	8850	9297	10623	12055	15623	11762	15074	NOTCH2								-
ENSG00000125538	8177	8321	7842	12716	12654	13870	6168	3158	6586	13280	12697	16692	IL1B								-
ENSG00000130985	9540	9349	9729	8332	8491	8591	9938	11605	11987	12363	9876	12357	UBA1								-
ENSG00000115306	9728	10650	10040	9290	9698	9210	8920	7724	11231	12454	9825	12913	SPTBN1								-
ENSG00000116016	10430	11274	10874	8680	9525	9349	9739	7003	12630	11668	9137	11266	EPAS1								Others
ENSG00000030582	8878	9256	9346	11260	12285	12730	6887	8721	8460	12267	9811	11670	GRN								-
ENSG00000104635	10053	10597	10323	10223	10573	10740	8117	8671	10307	11779	8876	10632	SLC39A14								-
ENSG00000197756	8885	7896	8281	8221	7693	8413	9271	13554	11500	13417	9970	13067	RPL37A								-
ENSG00000245532	6516	8063	7051	7248	8120	7834	9222	14530	11811	17691	8595	13353	NEAT1								-
ENSG00000143761	9098	8916	8916	9238	9567	10420	9238	5940	11457	13573	10678	12992	ARF1								-
ENSG00000168003	4276	4055	4204	13471	17249	18801	4180	7421	5598	15244	11891	13633	SLC3A2								-
ENSG00000131473	9113	9101	9124	8742	8995	9322	10271	8299	12720	12482	9549	12066	ACLY								-
ENSG00000134824	7987	7986	8115	8808	8971	10062	10240	7003	12706	13283	11132	13025	FADS2								-
ENSG00000204469	8977	9447	9625	8144	8412	8446	10459	6356	12969	13742	9783	12468	PRRC2A								-
ENSG00000123416	9778	9542	9882	8910	8053	9314	10023	3006	12271	12601	11345	13887	TUBA1B								-
ENSG00000083444	11002	11917	12110	11271	10999	11793	6073	5511	7985	11428	8213	10305	PLOD1								-
ENSG00000135404	8998	8538	8967	10482	10674	11565	7162	5782	9137	12586	10919	13034	CD63								-
ENSG00000148773	9238	9846	9273	8138	7833	7653	9668	5777	12281	13079	11004	13956	MKI67								-
ENSG00000143549	9709	9605	9343	8500	7871	8760	8893	11412	10538	11390	9301	12150	TPM3								-
ENSG00000002834	9714	9599	9660	9214	9177	9752	8525	8857	10533	10960	9097	11184	LASP1								-
ENSG00000143321	8843	8566	8744	7707	7707	8422	8948	13194	10764	11978	9632	11350	HDGF								-
ENSG00000107581	8187	8540	7872	7864	7936	7949	8908	12708	11019	12643	9459	12552	EIF3A								-
ENSG00000163399	8833	9179	8957	7794	7840	8544	8985	9655	11127	12092	10260	12300	ATP1A1								-
ENSG00000142949	6322	6336	6521	7328	7229	7285	10260	11336	12748	15125	10852	13936	PTPRF								-
ENSG00000147604	8790	8565	8059	7453	6872	7584	9650	10510	11914	12601	10118	12873	RPL7								-
ENSG00000141526	9824	9487	10155	10761	10847	11328	6223	5576	7335	10586	10506	12358	SLC16A3								-
ENSG00000143384	9626	9678	9603	8249	7835	8153	8348	13638	10457	10027	8554	10573	MCL1								-
ENSG00000038382	8087	8518	8474	8982	9089	8900	8341	8486	10458	14458	8703	11809	TRIO								-
ENSG00000102144	9637	10052	9343	8974	8196	8967	7722	6835	9460	11654	10191	12797	PGK1								-
ENSG00000128595	10060	10738	9462	10491	10363	10941	7103	5975	8936	10704	8188	10633	CALU								-
ENSG00000132475	6925	6649	6734	6564	5951	6981	10003	12827	12578	13540	11191	13525	H3F3B								-
ENSG00000011304	8755	8824	8883	7924	8055	8278	9787	5640	11978	12782	9732	12207	PTBP1								-
ENSG00000108107	8472	7890	8113	8243	7998	8773	8867	4301	11336	13892	10742	13359	RPL28								-
ENSG00000128272	7234	6681	6862	8465	8679	9781	7797	10005	9623	13648	9801	13005	ATF4								TF_bZIP
ENSG00000065150	8585	8906	8109	7491	7034	7572	8935	10505	10792	11988	9046	11554	IPO5								-
ENSG00000189060	6385	6203	6535	6708	6423	7164	9516	9459	11773	15110	10869	13848	H1F0								-
ENSG00000009307	8286	8642	8522	7883	7679	7948	8944	7467	10997	12282	9242	11848	CSDE1								CSD
ENSG00000162244	8512	7730	8012	7463	7690	8722	9325	2804	12144	13619	10101	13380	RPL29								-
ENSG00000177311	7453	8185	7443	7716	7493	7879	8498	7094	10701	13081	10413	13520	ZBTB38								ZBTB
ENSG00000164032	8834	8013	8041	8308	7710	8934	8049	8579	9716	11088	9646	12177	H2AFZ								-
ENSG00000196419	8688	8556	8276	7078	6740	7478	9466	8540	11505	11452	9262	11858	XRCC6								-
ENSG00000197694	9145	9696	9297	6980	7185	7224	8737	10446	11075	10650	7812	10191	SPTAN1								-
ENSG00000169908	7558	8014	7685	7579	6741	7876	6682	6813	8996	14534	11120	14606	TM4SF1								-
ENSG00000110955	8562	7816	8034	6948	6432	7229	9921	8389	12371	11440	9211	11810	ATP5F1B								-
ENSG00000181222	8117	8964	8673	7830	7831	7893	7968	7655	10213	11757	9315	11871	POLR2A								-
ENSG00000142864	8532	8338	8031	7012	6399	7215	9082	10859	10969	11266	8729	11354	SERBP1								-
ENSG00000160789	8530	8520	8720	7085	7450	7891	7954	13106	9339	9899	8794	10288	LMNA								-
ENSG00000108342	8276	8181	8338	8815	9495	9824	7401	8124	8875	10293	8819	10783	CSF3								-
ENSG00000204262	8831	8954	8962	6208	5915	6309	9464	17307	11551	9163	6321	8125	COL5A2								-
ENSG00000198911	7004	7151	7212	7811	8739	8768	8353	10183	10485	12359	8627	10415	SREBF2								bHLH
ENSG00000142676	8480	7496	8012	7485	6964	7601	8633	7452	10950	12252	9449	11991	RPL11								-
ENSG00000160710	7006	7266	6794	7570	7256	7629	7881	6396	9674	14357	10852	14077	ADAR								-
ENSG00000108424	8813	8942	8219	7510	6836	7327	8587	8958	10091	11022	8573	11388	KPNB1								-
ENSG00000196549	9714	11668	10177	7909	8609	8396	7180	6591	10646	10177	6673	8448	MME								-
ENSG00000108953	9649	9751	9059	7906	7055	8022	8351	7533	10232	10087	7952	10325	YWHAE								-
ENSG00000140575	8390	8953	7947	7672	8265	8011	8122	6970	10403	11198	8424	10663	IQGAP1								-
ENSG00000142798	9489	10146	10504	8477	9433	8729	6684	7284	8602	9805	6925	8836	HSPG2								-
ENSG00000169100	6581	6745	6682	6795	7134	7588	9146	10174	11387	12594	8917	11123	SLC25A6								-
ENSG00000105640	7184	6513	6912	7172	6892	7719	9280	2935	11855	13819	10973	13560	RPL18A								-
ENSG00000069275	6772	7140	6721	5951	5244	6089	10242	10157	12940	12696	9059	11760	NUCKS1								-
ENSG00000013297	6870	7038	6689	6002	5995	6861	10111	11426	12781	11692	8312	10811	CLDN11								-
ENSG00000005884	6773	6668	7129	8233	8172	8754	7963	9124	9943	11949	8836	10986	ITGA3								-
ENSG00000168385	8074	8655	8034	7396	7031	7531	8027	8371	9769	11207	8841	11548	2025-09-02								-
ENSG00000148248	7018	6936	6806	8847	8815	9625	6686	6430	8382	12124	10366	12280	SURF4								-
ENSG00000114270	5963	6725	6660	8855	8127	8584	5707	15296	6447	11901	8764	11251	COL7A1								-
ENSG00000150938	7234	7319	7082	10100	9818	10329	5068	8862	6770	13249	7500	10168	CRIM1								-
ENSG00000144028	7958	8223	8017	7152	7398	7617	8043	9223	10240	11195	8158	10231	SNRNP200								-
ENSG00000147140	8045	8166	7547	6881	6748	7259	8779	7659	10400	11512	9112	11315	NONO								-
ENSG00000187109	7154	7632	6675	6616	6405	6824	7798	13735	9498	11145	8597	11212	NAP1L1								-
ENSG00000057019	5125	5289	5160	5205	5030	5276	10516	14502	13022	12691	9303	12084	DCBLD2								-
ENSG00000079246	8221	8389	7824	6930	6246	6833	8673	9232	10724	10647	8336	11083	XRCC5								-
ENSG00000089280	7732	7533	7520	7246	6819	7487	8038	10657	9481	10891	8601	11056	FUS								-
ENSG00000131747	8071	8542	7601	7123	6603	6841	8011	9426	10126	11088	8471	11110	TOP2A								-
ENSG00000176014	9130	8647	8658	8814	8491	9027	7471	6393	8396	9152	8314	10029	TUBB6								-
ENSG00000092199	7586	7803	7426	6743	6255	6967	8829	8907	10562	10884	8804	11541	HNRNPC								-
ENSG00000111799	5819	6042	5967	6963	6918	6846	9236	8111	11182	12888	9529	12759	COL12A1								-
ENSG00000129351	7828	8031	7981	7355	7425	7721	8197	7945	9932	10704	8427	10713	ILF3								-
ENSG00000197958	7125	6657	6660	6170	5881	6802	8944	6577	12382	13029	9358	12091	RPL12								-
ENSG00000116560	8697	8863	8607	7643	7548	7917	7452	6580	8505	9152	8986	11250	SFPQ								-
ENSG00000130726	7206	6722	7370	6556	6452	6846	7938	16193	9106	9612	7367	9099	TRIM28								-
ENSG00000163661	10758	10068	10448	4006	3830	4939	10217	20330	12268	4798	3723	4727	PTX3								-
ENSG00000169045	7692	8369	7758	7118	7028	7650	7249	10186	8268	10048	8097	10552	HNRNPH1								-
ENSG00000173706	9578	9799	9551	7484	7166	7201	7944	7506	10379	8811	6166	8212	HEG1								-
ENSG00000091136	8988	9755	9163	7731	7504	8001	6860	8426	8695	8663	6798	8665	LAMB1								-
ENSG00000100644	8718	9185	8374	6027	5678	6251	9130	6453	11825	9854	7547	10105	HIF1A								Others
ENSG00000108679	6908	6927	7395	8171	8092	8972	5805	5649	7283	12611	9015	11608	LGALS3BP								-
ENSG00000035403	7768	8005	7696	6211	5836	6422	8432	8450	10814	10511	7853	10006	VCL								-
ENSG00000136942	7676	6458	6905	6735	6229	7166	8146	5330	10785	11647	9117	11663	RPL35								-
ENSG00000092841	7968	6964	7117	7176	6961	7733	7135	9150	9098	9915	8670	9951	MYL6								-
ENSG00000161203	8953	8616	8398	7530	7279	7885	7586	5122	9377	9689	7601	9557	AP2M1								-
ENSG00000105372	6868	6292	6300	6177	6046	6861	7389	12705	9511	10508	8387	10278	RPS19								-
ENSG00000229117	7348	6601	6305	6059	6055	6800	7486	10145	9966	10985	8195	11363	RPL41								-
ENSG00000162909	10021	10602	10349	6207	6452	6595	8319	9385	9627	6823	5548	7084	CAPN2								-
ENSG00000067560	7502	7482	7202	6755	6602	7241	6919	11011	8780	9941	7575	9579	RHOA								-
ENSG00000163902	6887	6642	6614	8586	8908	9960	5810	4737	7232	11295	8891	10925	RPN1								-
ENSG00000159140	7601	8265	7628	6981	6647	6968	7298	9083	8814	9775	7548	9872	SON								-
ENSG00000198695	7668	8879	8036	7377	7203	7528	6863	1378	8867	10620	9448	12410	MT-ND6								-
ENSG00000176619	7370	7334	7276	6768	6776	6954	7411	10106	8868	9832	7762	9510	LMNB2								-
ENSG00000105193	7083	6722	6593	6566	6212	6964	7448	8047	9733	10838	8676	11005	RPS16								-
ENSG00000128591	8547	8168	8795	7151	7276	6935	7331	7743	8482	8368	7130	9408	FLNC								-
ENSG00000132341	7424	6989	7044	6444	5634	6432	7679	9696	9151	9547	8275	10788	RAN								-
ENSG00000103335	7107	7363	7541	8201	9163	8643	6119	6992	7349	10033	7319	9200	PIEZO1								-
ENSG00000134308	7898	8216	7569	6604	6088	6813	7705	6544	9564	9849	7898	10236	YWHAQ								-
ENSG00000158710	8464	8042	8244	7502	6958	7940	6626	5072	8002	9487	8188	10281	TAGLN2								-
ENSG00000112306	6513	6164	6065	5682	5688	5970	8107	11331	9937	10653	8275	10248	RPS12								-
ENSG00000117298	9787	10097	10145	6431	6170	6430	6992	7185	8839	8582	6205	7739	ECE1								-
ENSG00000008988	6849	6109	6168	5961	5743	6490	7053	11587	9466	10149	8288	10517	RPS20								-
ENSG00000119335	7217	7148	6801	6152	5896	6572	7669	10117	9524	9817	7705	9740	SET								-
ENSG00000131016	6077	6690	5968	8729	8983	8703	5523	8121	7100	10663	7374	10037	AKAP12								-
ENSG00000085662	7885	6682	7744	8146	8240	9149	5909	5577	7253	8859	8328	10142	AKR1B1								-
ENSG00000114850	5482	5540	5124	8233	7974	8983	5702	5225	7405	12182	9669	12134	SSR3								-
ENSG00000134954	8343	8838	8234	7694	7308	7565	6198	6861	7863	9504	6479	8600	ETS1								ETS
ENSG00000212907	7420	8275	7015	6957	7019	7714	7369	926	9732	11253	8180	11030	MT-ND4L								-
ENSG00000251562	5614	6129	5817	6364	6109	6862	6732	10225	8012	11707	7216	11749	MALAT1								-
ENSG00000026508	8659	8800	8386	6878	6772	7152	7013	3693	8628	9273	7448	9421	CD44								-
ENSG00000166825	9152	9997	9789	8168	9026	9067	5656	3205	7183	7706	5730	7161	ANPEP								-
ENSG00000131711	8924	9387	8675	8181	8738	8312	5977	5032	7277	7533	5757	7718	MAP1B								-
ENSG00000160285	5945	5763	6302	6197	6996	7536	8105	11898	9961	8643	6294	7843	LSS								-
ENSG00000142534	6698	6452	6410	6140	6012	6696	7637	2719	10343	11748	8972	11465	RPS11								-
ENSG00000168615	6524	6990	6477	6621	6375	6914	6617	9652	8391	9659	7298	9593	ADAM9								-
ENSG00000155506	6460	6695	6604	6227	6587	6702	7052	8372	9061	10119	7347	9669	LARP1								-
ENSG00000172270	7290	7212	7187	7330	7690	8254	6613	4033	7901	9721	7759	9559	BSG								-
ENSG00000083845	6781	6375	6286	6013	5919	6478	7637	5762	9763	10585	8295	10406	RPS5								-
ENSG00000152291	8460	8634	8598	7211	6914	6930	6030	6444	7745	8682	6283	8306	TGOLN2								-
ENSG00000145425	6456	6168	6106	5518	5267	5777	7303	11732	9410	9696	7359	9442	RPS3A								-
ENSG00000118705	7279	7235	6800	7707	8026	8716	5611	3630	7233	10260	7702	9767	RPN2								-
ENSG00000122218	6648	6816	6580	6997	7499	7776	6448	5716	8238	10150	7365	9426	COPA								-
ENSG00000075415	6603	6192	6255	5756	5664	6222	7227	10893	9134	9172	7330	9120	SLC25A3								-
ENSG00000163513	8243	8881	8036	5842	6079	6326	7491	6859	9147	8111	6465	8061	TGFBR2								-
ENSG00000173821	6108	6750	6509	6922	7283	6919	5571	6092	7273	11545	7767	10418	RNF213								-
ENSG00000198755	5977	5614	5890	5706	5680	6548	7136	9932	9194	9971	7748	9436	RPL10A								-
ENSG00000138326	7099	6759	6391	6008	5637	6140	7312	6019	9357	10054	7889	10090	RPS24								-
ENSG00000088832	7703	7774	7489	7843	7520	8412	5734	2988	6900	9470	7448	9331	FKBP1A								-
ENSG00000165949	4461	3884	4327	7002	4871	6019	4905	4831	5824	14251	11903	16328	IFI27								-
ENSG00000138668	6877	7028	6837	6058	5944	6307	6886	9616	8310	8891	6833	9013	HNRNPD								-
ENSG00000179010	6682	6439	6419	5714	5305	5988	6784	13314	8070	8056	6720	8761	MRFAP1								-
ENSG00000082641	6338	6462	6354	7472	8232	8400	5337	5988	6662	10265	7331	9278	NFE2L1								TF_bZIP
ENSG00000146242	9355	9179	9362	8050	8440	8682	4308	4476	4962	7633	5879	7740	TPBG								-
ENSG00000144381	6611	6617	6183	5267	4893	5673	7207	10782	8743	8917	7564	9438	HSPD1								-
ENSG00000136068	7220	7116	7087	6281	6493	6431	7492	6985	9449	8717	6175	8131	FLNB								-
ENSG00000125691	6674	6340	6383	6351	5627	6276	7013	4248	8957	10199	8238	10910	RPL23								-
ENSG00000229807	6304	6700	6246	6568	6954	6169	6224	4717	8713	11283	6922	10191	XIST								-
ENSG00000196576	7032	7309	7328	7855	8703	8400	5290	5414	6440	8696	6401	8038	PLXNB2								-
ENSG00000177606	9302	9194	9173	6925	7239	7608	6162	6694	7253	5612	5303	6388	JUN								TF_bZIP
ENSG00000164171	9473	10609	9560	8276	8934	8268	4724	3135	6067	6234	4705	6599	ITGA2								-
ENSG00000137409	6372	6288	6699	6324	6717	7015	6605	8031	8033	8323	7167	8784	MTCH1								-
ENSG00000196498	6070	6135	6348	7877	8132	7677	5468	4980	6733	10212	7099	9436	NCOR2								MYB
ENSG00000170144	6605	6790	6160	5950	5522	6141	6744	7952	7990	9332	7254	9543	HNRNPA3								-
ENSG00000186340	8930	9200	9239	8506	8516	9085	4704	4914	5654	6418	4589	6165	THBS2								-
ENSG00000072274	5288	5696	5230	5016	4475	5219	7361	8632	8902	10593	8399	10921	TFRC								-
ENSG00000143947	5658	5402	5439	4502	4437	4984	7099	14037	8862	8786	7068	9210	RPS27A								-
ENSG00000137331	6082	5780	5687	7815	7906	8766	4835	2600	6012	9846	8737	11209	IER3								-
ENSG00000124795	6416	6731	6105	5718	5306	5854	6372	8204	8151	9476	7466	9310	DEK								-
ENSG00000044115	6616	6990	6603	6476	6467	6815	6048	7214	7745	8562	6964	8510	CTNNA1								-
ENSG00000136026	7356	7258	7170	6893	6795	7697	5627	6163	6642	8451	6432	7967	CKAP4								-
ENSG00000138071	6818	7104	6622	5871	5571	5884	6497	7240	8216	8801	6775	8823	ACTR2								-
ENSG00000130164	7437	7712	7650	5237	5670	5697	7608	7499	9469	7255	5647	7286	LDLR								-
ENSG00000143933	5723	5634	5329	5499	4937	5675	6461	7546	8138	10313	8131	10579	CALM2								-
ENSG00000189403	6762	6607	6126	6168	5384	6303	6768	4146	8370	9280	8009	9856	HMGB1								HMG
ENSG00000090861	5001	5061	4982	6325	7140	7124	6044	6131	7651	11815	7248	9148	AARS								-
ENSG00000063046	5630	5876	5402	5527	5726	5821	6754	9043	8489	9804	6853	8568	EIF4B								-
ENSG00000133030	6471	6684	6518	6439	6398	6119	6073	8662	7527	8369	6036	8167	MPRIP								-
ENSG00000085733	6270	6766	6430	6078	6871	6693	5889	8254	7212	8479	6251	8085	CTTN								-
ENSG00000079459	5973	5763	5581	5907	6093	6511	7112	7639	8961	8732	6616	8366	FDFT1								-
ENSG00000106682	6673	6505	6448	6062	5997	6328	6836	5016	8123	9052	7150	9015	EIF4H								-
ENSG00000149428	5076	5196	5190	8854	9747	10281	3679	4901	4716	9898	7032	8521	HYOU1								-
ENSG00000145901	5557	5681	5566	4925	5051	5379	7122	8341	8724	9409	7625	9422	TNIP1								-
ENSG00000167986	6436	6541	6389	5764	5717	6108	6595	7478	8125	8099	6667	8429	DDB1								-
ENSG00000135624	6212	5702	6103	5110	4862	5640	6863	10974	8041	8140	6427	8247	CCT7								-
ENSG00000108828	6400	6295	6227	6643	7288	7677	6012	6945	7066	7799	6365	7558	VAT1								-
ENSG00000047849	6134	6339	6318	6428	6370	6548	6412	4695	7929	9144	6994	8717	MAP4								-
ENSG00000104904	6806	6038	6149	5848	5896	6641	6184	5751	7719	8902	7148	8820	OAZ1								-
ENSG00000114353	6622	6789	6717	5767	5649	6275	6535	7001	7655	8136	6255	8032	GNAI2								-
ENSG00000067057	6467	6131	6338	6340	6456	6746	5594	7104	6961	8632	6560	8050	PFKP								-
ENSG00000167522	5483	5558	5747	6673	6966	6736	5321	6150	6696	9765	6870	9038	ANKRD11								-
ENSG00000126709	3247	2548	2862	5997	5333	6867	2847	7957	3784	14687	10264	14590	IFI6								-
ENSG00000211459	6299	5761	6253	5079	4971	5689	8466	1807	10335	8989	6877	10339	MT-RNR1								-
ENSG00000063177	5975	5366	5651	5272	5319	5737	6278	7955	8336	8779	6999	8803	RPL18								-
ENSG00000198830	5928	6075	5777	4765	4591	5144	7463	5193	9240	9550	7266	9359	HMGN2								-
ENSG00000116962	7873	8699	8510	7080	6905	7237	4889	3856	6175	7440	4941	6700	NID1								-
ENSG00000115268	6233	5509	5650	5569	5416	6098	6123	6807	7893	8702	7103	9198	RPS15								-
ENSG00000149485	4973	5081	5031	5825	6174	6322	6678	4608	8073	9768	8105	9597	FADS1								-
ENSG00000130723	5673	5925	5998	5411	5808	5343	6454	7087	8120	9435	6383	8181	PRRC2B								-
ENSG00000072501	5859	6402	5867	5052	5073	5018	6528	7394	7957	9060	6744	8847	SMC1A								-
ENSG00000163931	6022	5598	5607	4748	4995	5200	8217	4687	9982	9409	6763	8422	TKT								-
ENSG00000166441	6091	5644	5576	5297	4943	5862	6467	5481	8572	9139	7090	9181	RPL27A								-
ENSG00000124875	6442	6051	6058	3299	2561	3363	8176	12133	10375	7093	5749	7708	CXCL6								-
ENSG00000116871	6715	6442	6701	6082	6243	6383	5685	7279	6620	7286	5951	7334	MAP7D1								-
ENSG00000125844	5815	6069	6018	6429	6694	6881	5144	6882	6114	7683	6788	8143	RRBP1								-
ENSG00000088247	6117	5953	6203	5794	6095	6243	6371	4843	7782	8564	6413	7994	KHSRP								-
ENSG00000155660	4476	4617	4446	7683	8192	8925	3902	4091	4981	10424	7484	9148	PDIA4								-
ENSG00000171314	8729	8302	8389	7143	6541	7443	4698	3520	5533	5921	5209	6819	PGAM1								-
ENSG00000139514	5423	5623	5522	5897	6336	6205	5891	5100	7541	9920	6268	8419	SLC7A1								-
ENSG00000156515	6680	7062	6915	6224	6459	6901	5259	6336	6538	7274	5412	6870	HK1								-
ENSG00000145623	7470	8227	7742	6944	7400	7335	4702	3226	6253	6802	5124	6677	OSMR								-
ENSG00000109685	6236	6266	5946	5749	5873	5814	6007	6619	7401	8672	5597	7634	NSD2								HMG
ENSG00000110092	5393	5599	5297	7751	7410	7639	3885	4186	4607	8671	7520	9831	CCND1								-
ENSG00000213719	6766	6269	6751	5783	5418	6056	5852	7178	7135	6730	6276	7528	CLIC1								-
ENSG00000163453	4827	4530	4512	5996	5522	6480	4965	10950	6298	8946	6264	8015	IGFBP7								-
ENSG00000135535	6237	6224	5873	6270	6378	7038	4756	4261	6117	8668	6805	8602	CD164								-
ENSG00000071082	5861	5543	5829	5330	4972	5805	6523	3087	8348	9319	7171	9331	RPL31								-
ENSG00000135318	7307	7593	7020	5765	5580	5871	5119	4308	6631	8159	5811	7892	NT5E								-
ENSG00000145907	6169	6380	5960	5745	5299	5694	5868	6359	7082	7688	6571	8240	G3BP1								-
ENSG00000115524	6105	6401	5891	5608	5617	5648	5837	5565	7388	8282	6156	8235	SF3B1								-
ENSG00000135677	6601	7243	6860	6878	7519	7376	4488	4529	5978	7155	5375	6667	GNS								-
ENSG00000099783	5864	5742	5864	5069	5171	5549	5731	10586	6516	6746	6231	7504	HNRNPM								-
ENSG00000180398	6726	6960	6600	6474	6433	6703	5087	3023	6234	7785	6385	7947	MCFD2								-
ENSG00000113013	5866	5889	5325	5524	5476	6161	5828	5632	7156	8689	6464	8283	HSPA9								-
ENSG00000138760	5814	6353	6007	7069	7179	7599	4278	3549	5431	8774	6060	7930	SCARB2								-
ENSG00000100401	5672	5459	5479	4678	4702	5073	5899	9668	7434	7906	6203	7760	RANGAP1								-
ENSG00000131469	5790	5280	5525	5574	4859	5717	6796	1561	8709	9242	7388	9475	RPL27								-
ENSG00000184216	5875	5695	6046	5785	6679	6568	5973	6545	7219	7241	5495	6758	IRAK1								-
ENSG00000103187	6808	6559	6678	4629	4707	5166	6960	7357	8462	6637	5225	6643	COTL1								-
ENSG00000124422	5865	5994	6083	5213	5319	5552	6209	5020	7744	7917	6351	8133	USP22								-
ENSG00000077147	5424	5827	5302	6023	5899	6312	4900	6581	5920	8192	6345	8437	TM9SF3								-
ENSG00000041982	7961	8274	8334	5366	4593	4941	5791	5497	7186	6112	4937	6141	TNC								-
ENSG00000183255	5562	5524	5408	6252	6262	6771	4730	6030	6033	8052	6556	7933	PTTG1IP								-
ENSG00000171603	7617	8092	8206	7440	7639	7741	3915	4331	5125	5558	4163	5255	CLSTN1								-
ENSG00000166508	5524	5194	5409	5252	5323	5705	6183	6163	7487	8242	6512	8004	MCM7								-
ENSG00000111371	4791	5125	4718	6726	6851	7034	4646	4073	5560	9584	6924	8890	SLC38A1								-
ENSG00000010292	5580	5844	5690	4972	4956	5376	6116	6268	7636	8317	6245	7777	NCAPD2								-
ENSG00000099250	6996	7745	7174	6378	6560	6782	4907	4678	6093	6244	4805	6332	NRP1								-
ENSG00000176788	5546	5040	5140	5017	5008	5182	6335	8953	7273	7621	6132	7374	BASP1								-
ENSG00000143870	5479	5511	5337	6434	6513	7009	4080	6047	5157	8578	6369	7974	PDIA6								-
ENSG00000173812	5331	5589	5241	5832	6027	6396	5263	4592	6707	8735	6432	8137	EIF1								-
ENSG00000168066	5700	5856	5710	5318	5366	5762	6157	3981	7431	8473	6368	8130	SF1								-
ENSG00000090863	6347	6806	6309	5844	6085	6285	5043	5499	6510	7326	5302	6672	GLG1								-
ENSG00000184640	6417	6616	6853	5288	5371	5741	5749	6096	6793	6541	5625	6891	2025-09-09								-
ENSG00000171863	5846	5322	5406	5249	4807	5351	6031	5608	7546	8152	6555	8095	RPS7								-
ENSG00000189091	5215	5385	5266	4541	4487	4856	6414	7438	8023	8278	6103	7900	SF3B3								-
ENSG00000065308	5612	6257	5723	6169	6225	6163	5162	4389	6310	7722	6221	7562	TRAM2								-
ENSG00000117523	5768	6363	5856	5531	5771	5496	5669	2893	7107	8153	6318	8412	PRRC2C								-
ENSG00000171206	6212	6146	6178	4838	5133	5227	5938	6099	6864	7278	5967	7397	TRIM8								-
ENSG00000134531	5456	5752	5463	4150	3462	4207	7613	3703	9765	8171	6988	8466	EMP1								-
ENSG00000082898	5577	5619	5357	4464	4535	4711	6322	6302	7954	8414	5895	7951	XPO1								-
ENSG00000147889	5097	4358	5014	4014	4120	4388	6274	12209	7549	6986	5729	7164	CDKN2A								-
ENSG00000109332	5531	5653	5427	5475	5362	5805	5325	5009	6695	8160	6248	8079	UBE2D3								-
ENSG00000152234	5997	5813	5698	4726	4377	4855	5996	7464	7501	6984	5794	7207	ATP5F1A								-
ENSG00000061676	5440	5834	5585	5175	5198	5398	5694	4985	7184	8255	5870	7789	NCKAP1								-
ENSG00000196305	4561	4620	4343	5071	5356	5637	5635	6381	6884	9371	6311	8160	IARS								-
ENSG00000182446	5716	5653	5833	5418	5407	5924	5350	6106	6708	7436	5567	6967	NPLOC4								-
ENSG00000075785	5584	5640	5508	5963	5950	6354	5014	5495	6135	7233	5938	7269	RAB7A								-
ENSG00000159176	5422	5440	5424	5501	5078	5604	5299	5878	6300	8138	6218	7707	CSRP1								-
ENSG00000103888	4803	5550	5490	8524	8238	9280	1901	1861	2476	9392	6264	8211	CEMIP								-
ENSG00000182944	5706	5738	5531	5400	5226	5773	5416	5051	6288	7625	6114	7849	EWSR1								-
ENSG00000206503	4355	4664	4817	5107	5309	6008	5469	5610	6357	8944	6580	8464	HLA-A								-
ENSG00000170759	5756	6217	5589	5348	5058	5378	5196	5880	6447	7574	5739	7271	KIF5B								-
ENSG00000198363	6464	6838	6403	6429	5928	6383	4534	5706	5428	6398	4576	6084	ASPH								-
ENSG00000097007	4831	5042	5086	4844	4820	4918	5978	6796	7535	7938	5817	7418	ABL1								-
ENSG00000106263	5268	5282	5007	4472	4411	4648	5422	11181	6327	6846	5524	6584	EIF3B								-
ENSG00000163466	5907	5716	5622	5240	5080	5620	5432	4465	6593	7455	5910	7847	ARPC2								-
ENSG00000125107	5442	5943	5490	5042	5268	5176	5351	3900	6949	8278	6015	7953	CNOT1								-
ENSG00000153827	5752	6059	5710	5132	4876	5045	5646	4805	6653	7540	5674	7705	TRIP12								-
ENSG00000070614	5643	6215	6192	5984	6083	6069	4805	4154	5925	6666	5752	7098	NDST1								-
ENSG00000182481	5545	5509	5338	4813	4485	4950	5787	5334	7060	7443	6342	7846	KPNA2								-
ENSG00000141756	6627	6716	7035	5221	5022	5495	5046	4480	6392	6992	5023	6311	FKBP10								-
ENSG00000184007	6118	6134	6077	5303	5368	5564	4983	5975	6134	6441	5437	6778	PTP4A2								-
ENSG00000089154	5011	5255	5115	4812	5077	5207	5388	8465	6530	7010	5384	7026	GCN1								-
ENSG00000060237	5392	5761	5566	4839	5131	4985	5579	4740	7406	7913	5455	7491	WNK1								-
ENSG00000115963	4870	5141	4388	5195	5832	6043	5366	5951	7320	7911	5174	7013	RND3								-
ENSG00000167548	5070	5274	5582	5098	5309	4865	5141	5988	6531	7735	5596	7712	KMT2D								-
ENSG00000160691	5515	5569	5903	5869	5831	6279	4993	4092	6249	7273	5519	6786	SHC1								-
ENSG00000145741	5537	5713	5104	5002	4432	4933	5642	4690	7385	7615	6096	7721	BTF3								-
ENSG00000197879	5619	5816	5769	5850	6086	6184	4732	4794	5916	7005	5330	6526	MYO1C								-
ENSG00000163735	6194	6803	6034	4190	4257	4318	5518	7227	7001	6309	5180	6409	CXCL5								-
ENSG00000122861	7858	8170	7864	5991	5881	6251	3657	4829	4626	5046	3993	5177	PLAU								-
ENSG00000138434	3973	4527	4170	4499	4086	4610	5271	6533	7195	9675	6251	8501	ITPRID2								-
ENSG00000112769	6219	6798	6321	5688	5238	5487	4508	5010	5996	6550	4929	6495	LAMA4								-
ENSG00000197157	5128	4997	4932	5418	5873	6116	5059	4924	6109	7476	5664	6956	SND1								-
ENSG00000183853	5420	5864	5757	6038	6280	6418	4243	3806	5164	7011	5353	6871	KIRREL1								-
ENSG00000124762	6095	6267	6157	6219	7064	7460	3548	3264	4042	5982	5623	6443	CDKN1A								-
ENSG00000186480	4502	4292	4271	4753	5214	5310	6568	6853	7749	6534	5302	6722	INSIG1								-
ENSG00000112715	5261	5975	5425	6947	7979	7936	2770	4123	3351	6773	5095	6388	VEGFA								-
ENSG00000179295	4942	5267	4943	4504	4640	4765	5430	6768	6563	7015	5721	7340	PTPN11								-
ENSG00000113083	7520	8303	7256	8724	9243	9247	2083	1723	2730	3894	3096	3813	LOX								-
ENSG00000138080	5878	5911	6544	7001	7100	7551	2882	4145	3400	6077	4989	6053	EMILIN1								-
ENSG00000244038	4653	4802	4709	5828	6231	6505	4405	3130	5698	8074	6125	7352	DDOST								-
ENSG00000169813	5551	5480	5384	5251	4914	5517	5110	3959	6119	7074	5792	7197	HNRNPF								-
ENSG00000165732	5327	5240	4916	4363	4314	4501	5660	5865	6990	7248	5464	7386	DDX21								-
ENSG00000114391	5334	4729	4677	4680	4392	4593	5505	5011	7023	7395	5902	7926	RPL24								-
ENSG00000075426	5123	5288	5284	4870	5228	5089	5217	5001	6447	7053	5461	7026	FOSL2								TF_bZIP
ENSG00000060982	4283	4895	4353	5140	4789	5093	4974	5222	6318	8152	5944	7740	BCAT1								-
ENSG00000083312	5968	6434	5752	5422	5308	5297	4887	4698	5936	6102	4718	6364	TNPO1								-
ENSG00000084207	4814	4386	4557	4721	4456	4873	5336	5423	6785	7425	6302	7685	GSTP1								-
ENSG00000082153	5673	5947	5176	4449	4180	4490	5395	5804	6431	6212	5575	7381	BZW1								-
ENSG00000144713	5262	4945	4915	4677	4311	4820	5615	2010	7616	8205	6264	8028	RPL32								-
ENSG00000197451	4895	4453	4748	4567	4286	4901	5414	6621	6315	6944	6145	7367	HNRNPAB								-
ENSG00000074695	5448	5964	5323	5274	5291	5675	4370	3877	5748	7480	5176	6780	LMAN1								-
ENSG00000130175	5313	5293	5384	5377	5597	5933	4427	4501	5340	7333	5241	6649	PRKCSH								-
ENSG00000130816	5385	5537	5245	4383	4629	4833	5476	5230	6503	6972	5321	6870	DNMT1								-
ENSG00000094916	5563	6188	5597	4671	4842	4627	5227	4799	6673	7147	4645	6403	CBX5								-
ENSG00000175215	4846	4988	5098	4670	4729	4976	5014	5391	6414	7178	5832	7040	CTDSP2								-
ENSG00000277443	4032	4201	4035	4295	4343	4434	5047	10543	5718	6753	5522	7147	MARCKS								-
ENSG00000111252	4870	5138	5268	4696	4920	5075	4837	4149	5881	7435	6100	7626	SH2B3								-
ENSG00000204463	5106	5081	5262	4771	5217	5240	5497	3801	6711	7427	5311	6545	BAG6								-
ENSG00000170315	5204	4727	5110	5056	4844	5405	4636	6384	5465	6064	5772	7072	UBB								-
ENSG00000104738	5609	5759	5281	4704	4458	4830	4985	4780	6163	6706	5344	6956	MCM4								-
ENSG00000110880	5013	5067	4742	4573	4482	4570	5463	5172	6813	7020	5485	7154	CORO1C								-
ENSG00000100664	5583	5827	5258	5143	4974	5560	4379	4521	5376	6476	5501	6949	EIF5								-
ENSG00000162734	4160	4075	4091	4869	4849	5320	5331	3030	6573	8527	6579	8119	PEA15								-
ENSG00000143799	4872	5045	4804	4173	3925	4246	5789	5931	6828	7184	5596	7026	PARP1								Others
ENSG00000104419	8419	9618	8902	6255	7125	7005	2434	1965	3052	3469	3299	3840	NDRG1								-
ENSG00000095139	5021	5315	4731	5044	4893	5256	4795	3973	5922	7182	5767	7275	ARCN1								-
ENSG00000008710	4422	4769	4862	5360	6109	5788	4033	6536	4641	7107	5063	6452	PKD1								-
ENSG00000115091	4971	5048	4779	4998	4572	5044	4765	5353	5942	6942	5493	7207	ACTR3								-
ENSG00000163468	5284	5060	5090	4393	4163	4652	5574	5051	6381	6453	5593	7378	CCT3								-
ENSG00000072778	4619	4696	4873	6500	7384	7611	3624	4255	4337	6222	4975	5953	ACADVL								-
ENSG00000260032	4778	5454	4889	4981	5503	5680	4443	6072	5355	6461	5035	6273	NORAD								-
ENSG00000167553	5684	5480	5359	5185	5126	5606	4981	1623	6076	6434	6186	7098	TUBA1C								-
ENSG00000204592	4181	4337	4542	4776	4787	5337	4221	5400	5426	8054	6276	7470	HLA-E								-
ENSG00000170348	4800	4969	4615	5797	6076	6502	3939	3457	5062	7355	5435	6793	TMED10								-
ENSG00000090060	5284	5409	5190	4529	4422	4678	5267	3477	6351	7113	5719	7321	PAPOLA								-
ENSG00000105835	5924	6547	5728	4067	4239	4531	5473	5247	7228	5996	4234	5528	NAMPT								-
ENSG00000140416	3183	2925	2991	6752	5865	6314	3265	3704	4063	10158	6796	8687	TPM1								-
ENSG00000164754	4927	5413	4778	4368	4084	4439	5443	4702	6677	7433	5319	7056	RAD21								-
ENSG00000166913	5648	5506	5277	4965	4621	5208	4698	4705	5709	6291	5193	6681	YWHAB								-
ENSG00000198176	5373	5465	5116	4141	4218	4435	5021	5512	6021	6665	5460	7065	TFDP1								E2F
ENSG00000134910	4468	4439	4374	5933	5938	6636	4092	1999	5191	7721	6125	7568	STT3A								-
ENSG00000182199	3666	3429	3629	4401	4324	4983	5343	4538	6566	8891	6587	7962	SHMT2								-
ENSG00000182899	5018	4455	4673	4777	4341	4954	5246	2810	6850	7527	6096	7515	RPL35A								-
ENSG00000112081	5071	4946	4668	4619	4130	4772	4742	7474	5444	5916	5528	6945	SRSF3								-
ENSG00000133816	3487	3565	3612	5428	4908	5240	4804	4068	6033	8652	6256	7977	MICAL2								-
ENSG00000112972	3945	4107	3863	4249	4390	4748	6062	5749	7874	6998	5335	6563	HMGCS1								-
ENSG00000167601	4604	4534	4546	4275	4312	4449	5609	6995	6923	6806	4774	6040	AXL								-
ENSG00000067167	3957	4048	3761	5830	5977	6612	3813	2143	4908	8435	6397	7984	TRAM1								-
ENSG00000172380	5033	5512	4892	4430	4138	4612	5383	3949	6754	6772	5286	6869	GNG12								-
ENSG00000197043	5181	5095	4897	4925	4722	5335	4707	4249	5891	6612	5227	6500	ANXA6								-
ENSG00000139289	5650	6016	5624	3753	4151	4152	5346	5373	6351	5973	4713	6107	PHLDA1								-
ENSG00000060138	4734	4771	4511	3914	4173	4444	4940	7459	6268	6562	4964	6440	YBX3								CSD
ENSG00000169714	4514	4393	4368	4134	3819	4352	4964	6808	6324	6895	5402	7203	CNBP								Others
ENSG00000120438	4752	4800	4598	3976	3719	4269	5012	8440	5837	6176	5016	6484	TCP1								-
ENSG00000127483	4262	4677	4270	4290	4040	4565	4931	5135	6533	7814	5510	6981	HP1BP3								-
ENSG00000145592	4839	4437	4324	4584	4123	4873	4695	3887	6273	7261	5764	7546	RPL37								-
ENSG00000141753	6218	5627	6163	4461	4019	4661	4653	6615	5621	5183	4263	5087	IGFBP4								-
ENSG00000124207	5067	5140	4852	4090	3845	4130	5332	4853	6493	6601	5242	6875	CSE1L								-
ENSG00000092201	4894	5127	4965	4315	3860	4511	5065	5040	6004	6515	5265	6913	SUPT16H								-
ENSG00000105323	5043	5067	4915	4334	4589	4831	4977	4700	5756	6529	5257	6466	HNRNPUL1								-
ENSG00000111676	4915	5093	5256	4573	4852	5138	5005	3490	6106	6782	4958	6261	ATN1								-
ENSG00000119318	5093	5312	4963	4656	4227	4800	4783	5249	5960	6447	4739	6187	RAD23B								-
ENSG00000124486	4460	4894	4648	4355	4283	4485	4782	5561	6031	6925	5030	6751	USP9X								-
ENSG00000113810	4719	5134	4547	4067	3942	4060	5032	4882	6371	7076	5163	7136	SMC4								-
ENSG00000122786	3797	3922	3672	4290	3949	4388	4981	4948	6426	8347	5804	7539	CALD1								-
ENSG00000122026	4226	4186	3996	3713	3590	3997	5267	7802	6297	6629	5050	7230	RPL21								-
ENSG00000136238	5346	5239	4823	4731	4415	4956	4513	4071	5811	6348	5028	6655	RAC1								-
ENSG00000039560	4192	4423	4032	5033	4994	5165	4273	3909	5219	7576	5624	7478	RAI14								-
ENSG00000110958	5096	4957	4875	4298	4109	4597	4932	4039	6057	6591	5573	6780	PTGES3								-
ENSG00000142627	4619	4266	4475	5220	4870	5389	4337	5442	5117	6437	5155	6513	EPHA2								-
ENSG00000161013	4743	4885	4894	4713	5253	5254	4045	6455	5247	5836	4647	5789	MGAT4B								-
ENSG00000126012	4714	4663	4796	4537	4619	4832	4555	6624	5626	6282	4546	5957	KDM5C								ARID
ENSG00000133026	5141	5368	5085	4499	4503	4417	4526	5400	5682	6221	4549	6230	MYH10								-
ENSG00000086062	4317	4644	4410	4900	5036	5350	3777	3791	4954	7415	5777	7205	B4GALT1								-
ENSG00000100813	4772	5047	4913	4008	4448	4372	5231	4408	6316	6902	4873	6208	ACIN1								-
ENSG00000087365	4249	4313	4463	3942	4074	4702	4808	7448	5947	6392	4824	6099	SF3B2								-
ENSG00000197324	4242	4231	4494	5864	6300	6530	3274	3757	4050	6762	5289	6368	LRP10								-
ENSG00000198467	4689	4510	4404	4219	3908	4369	4325	9151	5227	5851	4609	5795	TPM2								-
ENSG00000136731	4378	4983	4430	5329	5833	5622	3898	4089	4786	6672	4783	6204	UGGT1								-
ENSG00000101182	5114	4615	4885	4337	4001	4684	4632	6083	5772	5780	4855	6125	PSMA7								-
ENSG00000204256	4681	4866	4805	4686	4656	4923	4414	3980	5219	6615	5305	6689	BRD2								-
ENSG00000011028	5091	5368	5470	6097	6294	6218	3170	3766	3818	6080	4183	5254	MRC2								-
ENSG00000157106	4806	5271	4730	4839	4916	4611	4241	4163	5467	6432	4667	6664	SMG1								-
ENSG00000184840	4674	4368	4423	4835	4835	5390	4122	5945	4898	6331	4930	6045	TMED9								-
ENSG00000130702	7017	7218	7947	3374	3307	3349	5235	6831	6148	3485	3026	3854	LAMA5								-
ENSG00000123562	4666	4693	4271	4656	4516	4823	4513	4653	5204	6335	5509	6897	MORF4L2								-
ENSG00000116754	4961	5230	4706	4436	4601	4602	4525	4236	5612	6613	4705	6482	SRSF11								-
ENSG00000068366	4443	4712	4319	4697	4598	4884	4562	6144	5612	6006	4669	6044	ACSL4								-
ENSG00000185551	5474	5277	5393	3627	3543	3709	5495	7010	6973	5168	3935	5025	NR2F2								RXR-like
ENSG00000214548	4642	5128	4609	4530	4912	4630	4452	4089	5561	6949	4806	6271	MEG3								-
ENSG00000125835	4374	4198	4487	4059	4041	4440	4449	7674	5755	6045	5045	5991	SNRPB								-
ENSG00000177733	4099	4035	4162	3872	4082	4378	4637	8051	5219	6114	5149	6381	HNRNPA0								-
ENSG00000172534	4576	4637	4821	4181	4468	4406	4775	4630	5560	6421	5135	6568	HCFC1								-
ENSG00000075420	4843	5421	4961	5561	5643	5765	3613	2865	4499	6460	4465	6042	FNDC3B								-
ENSG00000168036	3819	3945	3694	3708	3631	3883	4968	6109	6168	7028	5814	7342	CTNNB1								-
ENSG00000148154	4075	4297	4002	4040	3800	4141	4166	5691	5354	7715	5502	7146	UGCG								-
ENSG00000147649	3446	3564	3398	4677	4788	5245	4232	5814	5126	7009	5588	7038	MTDH								-
ENSG00000237550	4365	4221	4392	3955	3627	4278	4809	4669	6538	6986	5405	6604	RPL9P9								-
ENSG00000160014	5402	5241	5315	4398	4407	4693	4782	3479	5779	5529	4804	5926	CALM3								-
ENSG00000118523	2294	2136	1993	5045	3997	5014	3698	3597	4694	11810	6526	8939	CTGF								-
ENSG00000166949	5178	5261	5096	3964	4410	4350	4621	3965	5240	5767	5121	6732	SMAD3								MH1
ENSG00000128050	4474	4452	4171	3650	3327	3796	5424	4301	6689	6787	5515	6890	PAICS								-
ENSG00000249992	4796	4693	5331	3912	3878	3861	5067	6157	5755	5728	4578	5699	TMEM158								-
ENSG00000221983	4937	4307	4398	4248	3828	4637	4362	3684	6104	6644	5180	7108	UBA52								-
ENSG00000160932	4066	3732	4156	4684	4354	5187	3198	4342	4198	7934	5900	7453	LY6E								-
ENSG00000134884	4352	4705	4389	4402	4585	4638	4367	4123	5648	6636	4902	6456	ARGLU1								-
ENSG00000196526	4376	4470	4321	4414	4405	4468	4866	4192	6090	6849	4601	6110	AFAP1								-
ENSG00000063244	4747	4476	4714	4093	4007	4479	4912	4939	5820	6063	4865	5894	U2AF2								-
ENSG00000050820	5241	5392	5535	4462	4743	4943	4377	5409	5287	4835	4071	4677	BCAR1								-
ENSG00000188846	4484	4174	4114	4019	3973	4134	5332	2539	6890	6976	5182	7150	RPL14								-
ENSG00000102024	4884	4893	4619	4443	3763	4289	4279	5476	5499	5868	4612	6225	PLS3								-
ENSG00000136240	4294	4597	4201	4997	4843	5303	3907	2898	4879	6616	5427	6774	KDELR2								-
ENSG00000166073	2704	2873	2785	5508	5566	6048	3011	3307	4137	8799	6209	7733	GPR176								-
ENSG00000126777	4651	4907	4403	4282	4175	4597	4209	4905	5162	6250	4764	6367	KTN1								-
ENSG00000100241	4335	4412	4386	4385	4935	4635	4275	6228	5065	5904	4590	5492	SBF1								-
ENSG00000150753	4442	4356	4069	3686	3265	3733	5192	5823	6272	6127	5159	6377	CCT5								-
ENSG00000154277	3815	3787	3595	4135	3779	4318	4358	6823	5510	6433	5272	6596	UCHL1								-
ENSG00000122729	4188	4344	4262	3792	3979	3880	5292	5980	6477	5814	4585	5771	ACO1								-
ENSG00000108946	4677	5026	4720	3915	4029	4136	4582	4526	5754	6201	4792	5972	PRKAR1A								-
ENSG00000112697	4889	5391	4768	5015	4906	5147	3731	3929	4752	5844	4289	5600	TMEM30A								-
ENSG00000091527	4473	4621	4265	3797	3737	4177	4875	4995	6116	6062	4678	6388	CDV3								-
ENSG00000177731	4438	4413	4456	4558	4738	4955	4423	4565	5257	5981	4570	5692	FLII								-
ENSG00000101224	5255	5335	5400	3674	4092	4273	4825	5778	6176	4862	3697	4640	CDC25B								-
ENSG00000168906	4501	4635	4432	3959	3830	4214	4767	5173	5691	5498	4965	6300	MAT2A								-
ENSG00000104852	4582	4373	4795	4141	4197	4445	4192	7183	4922	5278	4338	5481	SNRNP70								-
ENSG00000152558	4275	4377	3953	3969	3714	4060	4450	4314	5590	7092	5276	6797	TMEM123								-
ENSG00000052802	3702	3833	3470	4527	4825	5041	4561	4211	5917	6690	4866	6175	MSMO1								-
ENSG00000149136	4104	4163	3997	3594	3450	3838	5311	5537	6238	6410	4827	6233	SSRP1								HMG
ENSG00000108106	4341	3787	4189	4207	4123	4527	4451	4484	5402	6232	5391	6451	UBE2S								-
ENSG00000096433	4038	4477	4412	4389	5128	4633	3958	4560	5307	6421	4618	5589	ITPR3								-
ENSG00000152377	5686	5892	5569	6423	5540	6194	2921	1874	3736	5458	3485	4738	SPOCK1								-
ENSG00000106991	5871	5676	5607	5704	5450	5780	3363	2105	3954	4950	3885	5135	ENG								-
ENSG00000115380	3698	3599	3527	3704	3062	3781	4781	2395	6390	8700	5861	7919	EFEMP1								-
ENSG00000164442	3571	3549	3650	5009	5570	5904	3351	2964	4558	7609	5170	6385	CITED2								-
ENSG00000156261	4174	4137	3922	3460	3318	3525	4706	7102	5633	6198	4761	6344	CCT8								-
ENSG00000111331	2331	2300	2400	4076	3638	3753	3091	3052	3582	10928	7719	10346	OAS3								-
ENSG00000162434	4390	4792	4354	4662	4695	4887	3829	3965	4885	6315	4572	5854	JAK1								-
ENSG00000152102	4376	4656	4407	4263	4159	4305	4257	5106	5391	5910	4553	5814	FAM168B								-
ENSG00000177600	4072	3869	3727	3930	3815	4058	4562	4563	6082	6608	5118	6750	RPLP2								-
ENSG00000196531	4461	4261	4090	4017	3889	4191	4724	4148	5878	6308	4772	6409	NACA								-
ENSG00000006125	4307	4777	4523	3931	3773	3940	4815	4082	6149	6322	4536	5937	AP2B1								-
ENSG00000166226	4441	4217	4215	3946	3548	3878	4588	5516	5394	5979	4955	6412	CCT2								-
ENSG00000047410	4402	4817	4357	4007	3959	4029	4224	4386	5464	6574	4531	6251	TPR								-
ENSG00000104549	3830	3880	3707	4629	4720	5027	4323	4166	5384	6254	4935	6104	SQLE								-
ENSG00000150687	5052	4923	5055	3640	3217	3636	5003	3687	6443	5539	4598	5976	PRSS23								-
ENSG00000182095	3930	3950	4191	3797	3934	4049	4250	7213	5053	5942	4450	5847	TNRC18								-
ENSG00000135829	4481	4482	4188	4110	4113	4334	4280	4076	5098	5718	5118	6514	DHX9								-
ENSG00000079308	4108	4706	4604	6600	6698	6409	2712	1789	3423	5633	4397	5410	TNS1								-
ENSG00000111057	4707	4311	4343	3661	3165	3753	4843	4963	5702	5532	5041	6466	KRT18								-
ENSG00000114554	5527	5852	5732	4316	4441	4489	3803	4392	4675	4838	3674	4681	PLXNA1								-
ENSG00000100243	4770	4721	4806	4700	4769	5172	4257	2435	5149	5751	4451	5260	CYB5R3								-
ENSG00000142089	4454	4169	4234	3758	3306	4031	4478	1910	5376	7504	5578	7440	IFITM3								-
ENSG00000118181	4222	4021	3911	3667	3498	3930	4796	3909	6214	6595	5115	6333	RPS25								-
ENSG00000002586	5118	5126	5034	4278	4301	4626	3506	5495	4346	5209	4096	5025	CD99								-
ENSG00000086061	4944	4704	4445	4238	3819	4230	4054	4267	4629	5019	5132	6675	DNAJA1								-
ENSG00000115415	3210	3133	3074	4403	3898	4384	2991	3189	3531	9089	6567	8685	STAT1								STAT
ENSG00000136295	4331	4483	4516	4646	4917	4926	3721	4536	4739	5242	4561	5492	TTYH3								-
ENSG00000179051	4434	4500	4438	3581	3657	3815	4342	6335	5002	5661	4473	5761	RCC2								-
ENSG00000112655	4830	4965	5293	4960	5077	5153	3588	3298	4476	5459	3853	4948	PTK7								-
ENSG00000129128	4134	4545	4026	5047	4956	5381	3176	3275	4072	6252	4858	6173	SPCS3								-
ENSG00000144136	4818	5140	4957	3663	3714	3891	4251	4828	5626	5479	4165	5256	SLC20A1								-
ENSG00000117519	4032	4006	3789	3965	3755	4235	4738	3422	5884	6328	5019	6477	CNN3								-
ENSG00000108219	3966	4128	3994	4396	4399	4556	4265	4175	5078	5471	4775	6377	TSPAN14								-
ENSG00000159840	4210	4279	4173	4131	4334	4479	4569	3749	5599	6240	4410	5388	ZYX								-
ENSG00000188643	5186	4876	5137	4029	4058	4391	4496	2651	5599	5237	4417	5407	S100A16								-
ENSG00000113758	5110	4839	4790	4382	4406	4677	4148	4164	4698	4971	4115	5164	DBN1								-
ENSG00000135387	4283	4466	4219	3500	3575	3822	4704	3235	5914	6309	5111	6313	CAPRIN1								-
ENSG00000129250	4947	4876	4900	4421	4732	4902	3793	4480	4541	4648	4139	5069	KIF1C								-
ENSG00000100650	4263	4562	4279	4119	4315	4473	3875	5436	4732	5645	4214	5493	SRSF5								-
ENSG00000141458	4237	4306	4090	5475	6122	5898	3213	3320	4144	5471	4017	5086	NPC1								-
ENSG00000135046	4925	4874	4573	2518	2534	2868	6196	4180	7532	5072	4587	5492	ANXA1								-
ENSG00000130309	4523	4537	4340	5126	5041	5381	3386	4228	4140	5357	4157	5132	COLGALT1								-
ENSG00000075618	5846	5802	5739	4175	3900	4425	4013	3509	4750	4269	4012	4869	FSCN1								-
ENSG00000146223	4269	4299	4127	3621	3321	3640	4793	4572	5740	5987	4876	5995	RPL7L1								-
ENSG00000135919	4142	4590	4427	5531	5503	6378	2736	3063	3487	5935	4225	5207	SERPINE2								-
ENSG00000138685	4076	3858	3787	3905	3769	4012	4560	4537	5424	6576	4537	6113	FGF2								-
ENSG00000143702	4870	5000	4802	4135	4116	4015	4383	3491	5895	5507	3756	5132	CEP170								-
ENSG00000108344	4625	4400	4402	4016	3995	4367	4528	3154	5516	5654	4600	5818	PSMD3								-
ENSG00000100934	4048	4300	3972	3813	3573	4087	4641	3402	5658	6279	4905	6375	SEC23A								-
ENSG00000101608	4237	4004	4003	4505	4159	4778	4045	2166	5370	6522	4811	6420	MYL12A								-
ENSG00000164741	3522	3813	3506	3955	3822	4202	4332	3956	5225	7042	4955	6514	DLC1								-
ENSG00000089159	4481	4616	4613	3991	4207	4297	4321	4392	5198	5478	4050	5120	PXN								-
ENSG00000100403	4130	4077	4000	3473	3421	3648	4886	4956	6057	6200	4245	5623	ZC3H7B								-
ENSG00000168439	4568	4434	4332	4037	3697	4370	4510	2753	5334	5564	4944	6104	STIP1								-
ENSG00000172037	4313	4359	4717	4970	5483	5428	3198	4434	3892	5246	3864	4716	LAMB2								-
ENSG00000138674	4298	4620	4215	4276	4409	4497	4015	2840	4882	6075	4551	5847	SEC31A								-
ENSG00000102054	4229	4222	3963	3495	3123	3716	4327	5460	5324	5791	4886	5987	RBBP7								-
ENSG00000005022	4169	4001	3860	3440	3213	3824	4502	5054	5797	5852	4734	6075	SLC25A5								-
ENSG00000205937	4406	4308	4054	3820	3913	4121	4341	3378	5565	6233	4485	5891	RNPS1								-
ENSG00000163527	3845	3883	3666	4725	4676	5022	3452	3583	4414	6339	4769	6094	STT3B								-
ENSG00000072364	3295	3418	3317	3355	3389	3370	4648	4531	6220	6945	5125	6831	AFF4								AF-4
ENSG00000122862	4403	4259	4167	4500	4143	4532	3657	4104	4327	5825	4456	6044	SRGN								-
ENSG00000065000	3958	3989	4040	4160	4716	4796	3883	4669	4774	6050	4110	5165	AP3D1								-
ENSG00000125944	4445	4452	4293	3884	3525	3969	4162	4221	5156	5485	4716	5970	HNRNPR								-
ENSG00000141522	4293	4361	4403	4277	4256	4507	4430	4075	5143	5126	4310	5067	ARHGDIA								-
ENSG00000108829	4193	4159	3891	4315	4404	4883	3937	3769	4419	5401	4813	6040	LRRC59								-
ENSG00000135316	4418	4565	4228	3740	3697	4136	4095	4017	5198	5495	4651	5960	SYNCRIP								-
ENSG00000112473	3506	3451	3712	4715	4766	5129	3335	4981	4142	5687	4909	5835	SLC39A7								-
ENSG00000204525	3847	3758	3787	4081	4251	4694	3322	5613	4567	5907	4503	5674	HLA-C								-
ENSG00000120889	5114	5258	5259	3901	4092	4201	3853	3977	4887	4492	3851	5046	TNFRSF10B								-
ENSG00000164889	3561	3517	3745	4701	5277	5168	3435	3589	4173	6052	4865	5717	SLC4A2								-
ENSG00000115484	4288	4091	3854	3444	3272	3617	4497	4956	5809	5402	4428	5855	CCT4								-
ENSG00000123983	3439	3663	3390	3992	4169	4440	3966	4458	5311	6079	4579	6007	ACSL3								-
ENSG00000100380	5090	5206	4854	4766	4768	4891	3151	4246	4111	4497	3431	4473	ST13								-
ENSG00000117632	3946	3964	3515	3294	2984	3316	4261	6640	5174	5976	4657	5615	STMN1								-
ENSG00000103257	2494	2495	2617	4209	4747	5156	3397	2539	4025	8829	5534	7144	SLC7A5								-
ENSG00000167900	4370	4171	4380	4133	4072	4517	3684	4880	4501	5016	4243	5205	TK1								-
ENSG00000095752	3290	3142	3121	3955	3128	3701	3186	3693	3792	7349	6439	8266	IL11								-
ENSG00000196914	4007	4506	3998	3605	3689	3596	4252	4673	5611	5502	4086	5508	ARHGEF12								-
ENSG00000172893	3478	3120	3461	4359	5032	5237	4355	2366	5273	6136	4571	5644	DHCR7								-
ENSG00000138758	4921	5208	4786	3872	3920	3656	4080	3734	5164	4874	3816	4948	2025-09-11								-
ENSG00000118816	3985	4103	4064	3474	3684	3886	4652	2782	6018	6293	4311	5594	CCNI								-
ENSG00000173546	4956	5557	5504	5439	5802	5850	2525	3332	3115	3945	3032	3735	CSPG4								-
ENSG00000171867	3027	3289	3065	3115	2981	3477	4707	5660	5788	6122	5285	6276	PRNP								-
ENSG00000168374	4015	4164	3766	4696	4385	4953	3408	2429	4174	5869	4794	6127	ARF4								-
ENSG00000143569	4233	4491	4353	3989	4222	4361	4186	2347	4989	5326	4437	5714	UBAP2L								-
ENSG00000136156	4165	4365	4083	4083	3928	4592	3646	2709	4754	5880	4542	5878	ITM2B								-
ENSG00000275832	4447	4406	4559	3931	4039	4060	3638	5171	4710	4932	3790	4924	ARHGAP23								-
ENSG00000070961	2799	3093	2878	4783	5324	5353	2841	3625	3658	6955	4882	6235	ATP2B1								-
ENSG00000143641	5027	5249	5056	4104	4120	4154	3748	4228	4588	4416	3459	4085	GALNT2								-
ENSG00000184575	3474	3655	3445	4005	4414	4678	3806	3155	4414	6567	4591	6006	XPOT								-
ENSG00000164104	3870	3797	3775	3629	3533	3814	4035	4209	5096	6096	4656	5639	HMGB2								HMG
ENSG00000112308	3747	3925	3643	3808	3820	4055	3801	4156	4610	5829	4697	5912	C6orf62								-
ENSG00000138119	3655	3921	3530	3343	3487	3596	4699	4633	5825	5754	4232	5294	MYOF								-
ENSG00000124145	2783	2983	2896	2785	2659	2880	4503	6242	5409	6736	5398	6680	SDC4								-
ENSG00000152795	4325	4244	3981	3664	3438	3876	4021	4129	4764	5639	4172	5620	HNRNPDL								-
ENSG00000240342	3552	3079	3494	3046	2892	3198	4684	6278	6094	5831	4238	5476	RPS2P5								-
ENSG00000152104	4244	4761	4482	3724	3842	3736	3978	3504	5211	5142	3921	5240	PTPN14								-
ENSG00000172216	3383	3318	3417	4342	5217	5146	3024	4898	4050	5874	4060	5038	CEBPB								C/EBP
ENSG00000109606	4151	4473	4019	3676	3520	3747	4006	4499	4683	5055	4411	5507	DHX15								-
ENSG00000135916	4864	4847	5261	3973	3536	4266	3681	3540	4688	4634	3823	4427	ITM2C								-
ENSG00000095787	3746	3694	3675	3661	3661	3924	4000	5357	4790	5861	3958	5175	WAC								-
ENSG00000101057	4186	4252	4076	3531	3901	4090	4016	4434	4928	5172	3893	4869	MYBL2								MYB
ENSG00000108582	4392	5042	4596	4191	4161	4282	3377	4029	4410	4761	3510	4550	CPD								-
ENSG00000003436	3922	4325	3971	3143	3234	3450	4145	3131	5745	5769	4468	5862	TFPI								-
ENSG00000087274	4076	4148	4073	3633	3605	3756	4007	4866	5017	5166	3960	4802	ADD1								-
ENSG00000011426	4214	4432	4023	3246	3242	3157	4315	3805	5310	5387	4317	5660	ANLN								-
ENSG00000154175	5289	6025	5261	2221	2652	2711	5966	2385	8134	3996	2784	3604	ABI3BP								-
ENSG00000006327	3517	3345	3774	5167	5177	5506	2764	2559	3328	5734	4633	5440	TNFRSF12A								-
ENSG00000205339	4033	4073	3657	3268	3241	3353	4340	3789	5466	6069	3968	5657	IPO7								-
ENSG00000181789	3657	3807	3499	3989	4258	4326	3785	3606	4633	5737	4308	5210	COPG1								-
ENSG00000138448	3432	3731	3616	4744	4387	4668	2639	3266	3523	6300	4591	5885	ITGAV								-
ENSG00000091986	3051	3055	2883	3415	3028	3586	4040	4033	4864	6893	5042	6864	CCDC80								-
ENSG00000077549	3935	3786	3677	3540	3252	3640	4108	3928	5151	5621	4460	5636	CAPZB								-
ENSG00000121892	3988	4283	3911	3430	3466	3523	4147	3875	5346	5619	3901	5227	PDS5A								-
ENSG00000140943	3886	3859	3920	3752	3698	3944	3672	4395	4792	5532	4109	5112	MBTPS1								-
ENSG00000125817	3934	3778	3925	3320	3481	3866	3943	6770	4677	4637	3754	4573	CENPB								-
ENSG00000169180	3903	4114	3648	3368	3340	3529	4370	4836	5380	5401	3798	4949	XPO6								-
ENSG00000132361	3881	3736	3902	3402	3531	3673	4191	4972	4992	5199	4018	4988	CLUH								-
ENSG00000086598	3404	3540	3304	4434	4303	4715	3223	1814	4209	6239	5023	6259	TMED2								-
ENSG00000112118	4140	4049	3923	3495	3348	3663	3957	5000	4576	5129	3986	5107	MCM3								-
ENSG00000162704	3622	3436	3537	3503	3355	3791	3697	4894	4639	5581	4421	5776	ARPC5								-
ENSG00000114019	3362	3681	3391	3534	3427	3504	4032	4206	5008	6147	4269	5671	AMOTL2								-
ENSG00000175216	3680	4005	3750	3339	3098	3320	4191	4589	5346	5604	3999	5309	CKAP5								-
ENSG00000088325	3682	3826	3651	3295	2985	3303	4293	4655	5346	5263	4446	5464	TPX2								-
ENSG00000123143	3022	2946	3155	3575	4240	4272	3566	6239	4487	5765	3990	4935	PKN1								-
ENSG00000196923	3561	3433	3571	4514	4388	4654	3361	2410	4109	6227	4299	5609	PDLIM7								-
ENSG00000146112	3803	3921	3826	3878	3833	4187	3545	4108	4611	5374	3959	5085	PPP1R18								-
ENSG00000131051	3912	4110	3825	3639	3838	4021	3744	3731	4589	5468	4032	5188	RBM39								-
ENSG00000054118	3700	3916	3727	3271	3254	3449	4350	3912	5455	5742	4051	5215	THRAP3								-
ENSG00000205581	3775	3842	3576	3455	3116	3526	3884	5471	4832	5292	4007	5259	HMGN1								-
ENSG00000117724	3510	3959	3513	3640	3595	3413	3891	4274	5033	5472	4198	5506	CENPF								-
ENSG00000121774	3765	3792	3684	3262	3248	3432	4158	5296	5054	5337	3986	4971	KHDRBS1								-
ENSG00000168488	3349	3526	3652	3667	3862	3887	4051	3003	4921	6464	4129	5434	ATXN2L								-
ENSG00000176915	3762	3970	3752	4103	4280	4272	3178	4709	3912	5137	3847	4925	ANKLE2								-
ENSG00000125868	4281	4044	3852	3435	3344	3622	3717	5393	4518	4898	3708	5017	DSTN								-
ENSG00000113407	3592	3510	3265	3660	3533	3830	3665	3671	4324	6082	4626	6042	TARS								-
ENSG00000134369	4393	4722	4587	4282	4512	4370	3185	2254	3953	4532	3863	4925	NAV1								-
ENSG00000156976	3567	3827	3398	3204	3273	3412	4109	5456	5146	5458	3706	4949	EIF4A2								-
ENSG00000148396	3777	4208	3986	3801	4200	3984	3592	3622	4314	5105	3822	5079	SEC16A								-
ENSG00000130741	4076	4289	3746	3408	3563	3654	3723	3714	4677	5570	3765	5279	EIF2S3								-
ENSG00000005007	3374	3424	3521	3314	3432	3540	4002	5487	4733	5200	4220	5197	UPF1								-
ENSG00000073921	3704	4028	3697	4066	4236	4235	3391	1807	4337	6007	4300	5629	PICALM								-
ENSG00000113161	3487	3620	3263	4093	4084	4420	3602	3933	4571	5191	4034	5118	HMGCR								-
ENSG00000131446	3852	3891	4007	3903	4051	4390	3430	4049	4085	4703	4175	4874	MGAT1								-
ENSG00000120705	3996	4007	3650	3630	3509	3787	3885	3640	4729	5077	4045	5419	ETF1								-
ENSG00000135018	3933	3912	3636	3621	3482	3943	3881	3745	4787	5318	3903	5190	UBQLN1								-
ENSG00000147162	3584	4095	3739	4096	4291	4220	3299	3130	4117	5493	4003	5280	OGT								-
ENSG00000070814	3798	3772	3664	3432	3285	3530	3957	4157	4804	5457	4120	5225	TCOF1								-
ENSG00000061273	3552	3672	3645	3963	3917	4120	3327	3650	4086	5800	4214	5142	HDAC7								-
ENSG00000139645	3497	3781	3672	3333	3483	3435	4069	4261	4903	5114	4267	5221	ANKRD52								-
ENSG00000159202	3697	3803	3937	3614	3758	3927	3310	5623	4040	4697	3909	4715	UBE2Z								-
ENSG00000185787	5369	5290	4979	4554	4317	4866	2712	2910	3294	3675	3050	3993	MORF4L1								-
ENSG00000204843	3750	3783	3799	3317	3307	3512	4037	5577	5027	4679	3615	4568	DCTN1								-
ENSG00000078808	4210	3993	4119	3883	4002	4265	3069	4609	3818	4657	3836	4506	SDF4								-
ENSG00000114978	3589	3771	3594	3591	3438	3645	3644	2937	4504	5794	4595	5820	MOB1A								-
ENSG00000109111	3968	4263	4107	3993	4157	4034	3527	3410	3911	4726	3938	4882	SUPT6H								-
ENSG00000213585	3897	3772	3475	3463	3342	3624	4066	2859	5034	5416	4399	5540	VDAC1								-
ENSG00000092621	3021	2804	3101	3574	3700	4218	3178	4822	4147	6426	4395	5454	PHGDH								-
ENSG00000183741	3541	3677	3549	3336	3541	3457	3947	4141	4611	5226	4343	5338	CBX6								-
ENSG00000184432	3832	3722	3616	3484	3497	3567	3768	4013	4630	5075	4171	5217	COPB2								-
ENSG00000131504	3715	3901	3780	3521	3389	3623	3753	3939	4568	5164	4025	5212	DIAPH1								-
ENSG00000188486	3720	3356	3637	3302	3264	3730	3871	4147	4408	4895	4629	5546	H2AFX								-
ENSG00000120694	3760	3658	3484	3660	3545	3731	3577	4133	4087	4769	4434	5634	HSPH1								-
ENSG00000100320	3974	4456	4199	3471	3525	3602	3590	2992	4467	4998	3975	5184	RBFOX2								-
ENSG00000124193	3834	4046	3753	3722	3540	3710	3612	3179	4297	5190	4066	5477	SRSF6								-
ENSG00000007202	3651	3762	3612	3176	3255	3073	4285	3960	5251	5130	4030	5225	KIAA0100								-
ENSG00000170004	3674	3801	3824	3477	3470	3548	4029	4027	4597	5294	3796	4863	CHD3								-
ENSG00000137693	4153	4191	4033	3289	3320	3488	3662	3953	4779	5060	3586	4738	YAP1								-
ENSG00000066056	3953	4009	4240	4240	4259	4514	2869	3914	3464	4700	3510	4533	TIE1								-
ENSG00000198668	4213	4242	4091	3331	3215	3524	3530	3401	4252	4656	4289	5428	CALM1								-
ENSG00000140859	3379	3328	3332	3545	3714	3836	3516	5281	4438	5460	3710	4629	KIFC3								-
ENSG00000102317	3494	3524	3452	3652	3562	3793	3882	3629	4799	5204	4074	5090	RBM3								-
ENSG00000141959	3807	3933	4048	3818	3997	4037	3441	4316	3963	4698	3659	4435	PFKL								-
ENSG00000136193	4106	4168	3920	3975	4060	4129	3442	2976	4271	4680	3716	4630	SCRN1								-
ENSG00000122705	3482	3395	3415	3585	3701	4028	3208	5602	4058	4809	3760	5022	CLTA								-
ENSG00000182158	3454	3839	3612	3570	3576	3677	3697	2971	4685	5339	4270	5352	CREB3L2								TF_bZIP
ENSG00000153201	3720	3999	3649	3489	3396	3439	3581	4134	4330	5112	3855	5253	RANBP2								-
ENSG00000198700	3785	3934	3757	3356	3296	3440	3917	3368	4766	5134	3977	5064	IPO9								-
ENSG00000105974	6046	6151	5621	2397	2212	2441	4886	2738	5829	3118	2728	3532	CAV1								-
ENSG00000139926	3212	3069	2971	4162	3446	3974	3499	2990	4007	6141	4444	5780	FRMD6								-
ENSG00000177084	3867	4149	4030	3531	3841	3827	3421	3706	4139	4990	3502	4664	POLE								-
ENSG00000131459	4965	4883	4951	3562	3620	3788	3819	2664	4656	3963	2889	3881	GFPT2								-
ENSG00000172354	3956	3760	4036	3567	3654	3838	3779	2690	4646	4861	3999	4803	GNB2								-
ENSG00000100353	3716	3638	3595	3400	3276	3639	3849	3027	4792	5273	4091	5216	EIF3D								-
ENSG00000125977	3693	3649	3350	3349	3229	3607	3569	4145	4258	5363	3963	5307	EIF2S2								-
ENSG00000149115	3893	4102	3908	3342	3624	3775	3468	5316	4073	4148	3547	4246	TNKS1BP1								-
ENSG00000105220	4013	4372	4128	3143	3228	3487	4182	3293	4819	4641	3630	4433	GPI								-
ENSG00000158470	4291	4441	4179	2969	2894	3001	3743	4296	4710	4333	3683	4793	B4GALT5								-
ENSG00000104408	3436	3504	3283	2842	2782	3083	4144	3826	5297	5700	3948	5483	EIF3E								-
ENSG00000170606	3683	3704	3503	3008	2997	3219	3866	5088	4501	4645	4074	5023	HSPA4								-
ENSG00000077232	3228	3525	3071	3902	4090	4316	2955	3408	3767	5555	4114	5339	DNAJC10								-
ENSG00000165527	3485	3424	3484	3407	3480	3572	3167	6960	3849	4457	3570	4390	ARF6								-
ENSG00000113648	3496	3552	3203	3236	3243	3338	3723	4672	4512	5216	3981	5067	H2AFY								-
ENSG00000159377	3833	3390	3574	3468	3263	3644	3678	4250	4501	4705	3988	4875	PSMB4								-
ENSG00000164880	3155	3465	3462	3253	3594	3539	3799	5419	4266	4872	3644	4614	INTS1								-
ENSG00000057608	3799	3673	3622	3359	3172	3476	3709	3127	4783	5057	4056	5245	GDI2								-
ENSG00000198752	3318	3497	3438	3460	3458	3404	3521	5237	4283	5331	3457	4632	CDC42BPB								-
ENSG00000102265	3873	3746	3643	5501	4989	5728	1978	1187	2393	5023	3872	5027	TIMP1								-
ENSG00000115758	3764	3759	3725	2624	2719	2922	4252	5441	4912	4646	3589	4567	ODC1								-
ENSG00000142657	3804	3719	3683	3310	3327	3550	3922	4291	4809	4416	3539	4549	PGD								-
ENSG00000072840	3540	4010	3856	4298	4659	4360	2654	3856	3604	4574	3281	4226	EVC								-
ENSG00000179222	3876	3770	3713	3571	3233	3682	3584	3783	4367	4578	3873	4848	MAGED1								-
ENSG00000171456	3588	3839	3875	3291	3367	3586	3613	3527	4533	5266	3603	4773	ASXL1								-
ENSG00000154473	3614	3782	3514	3365	3283	3600	3455	4434	4508	4792	3668	4801	BUB3								-
ENSG00000186298	3665	3604	3582	2983	2666	2945	4170	4286	5095	4914	3867	5033	PPP1CC								-
ENSG00000136813	3351	3623	3437	3152	3246	3356	3757	3940	4856	5419	3740	4929	ECPAS								-
ENSG00000068697	3810	3786	3559	3741	3776	4252	3179	1875	4154	5148	4253	5225	LAPTM4A								-
ENSG00000151835	3571	4140	3727	3385	3238	3088	3428	3876	4370	4990	3741	5163	SACS								-
ENSG00000121579	3477	3400	3361	2983	2666	3179	3776	4598	4586	4881	4164	5600	NAA50								-
ENSG00000104331	3237	3536	3301	3377	3325	3513	3161	5011	4160	5115	3822	5032	IMPAD1								-
ENSG00000132383	3693	3707	3625	3152	2920	3230	3881	4325	4623	4754	3752	4864	RPA1								-
ENSG00000117450	3954	3657	3709	2963	2408	3067	4335	2870	4948	4900	4284	5354	PRDX1								-
ENSG00000213639	3127	3368	3078	2678	2558	2885	4116	4961	5275	5189	3999	5213	PPP1CB								-
ENSG00000050165	3604	3644	3577	4478	4274	4643	2950	2939	3545	4738	3557	4443	DKK3								-
ENSG00000128731	3346	3562	3624	3085	3389	3366	3491	4899	4404	5091	3456	4618	HERC2								-
ENSG00000101680	3697	4294	3980	4739	5303	5075	2282	3006	3385	4323	2647	3519	LAMA1								-
ENSG00000146731	3708	3537	3407	3010	2862	3202	3885	3719	4456	4867	4209	5218	CCT6A								-
ENSG00000175550	3971	3342	3837	3058	3099	3320	3847	4563	4550	4319	3619	4480	DRAP1								-
ENSG00000101361	3559	3458	3346	3053	2821	3274	3720	3604	4374	5304	4117	5347	NOP56								-
ENSG00000119681	2816	2961	3072	6014	5536	5632	1753	2306	2139	5194	3708	4825	LTBP2								-
ENSG00000170558	2633	2865	2873	3529	3237	3631	3203	2310	4169	6598	4587	6299	CDH2								-
ENSG00000111530	3742	3876	3516	3041	2927	3193	3527	4222	4466	4929	3664	4811	CAND1								-
ENSG00000163110	2777	2895	2663	3222	3179	3188	3562	3658	4708	6460	4086	5502	PDLIM5								-
ENSG00000136938	3360	3376	3115	3013	2824	3193	3550	6160	4303	4792	3630	4567	ANP32B								-
ENSG00000100030	3619	3871	3664	3290	3166	3402	3749	2781	4461	5002	3828	5019	MAPK1								-
ENSG00000049860	3973	4077	3922	3985	4228	4207	2730	3400	3496	4372	3310	4150	HEXB								-
ENSG00000089693	3874	3751	3881	3418	3358	3886	3710	3262	4450	4202	3664	4389	MLF2								-
ENSG00000117335	3735	3842	3501	3767	3789	4085	3073	3273	3905	4740	3618	4512	CD46								-
ENSG00000131143	3520	3187	3271	3325	3411	3480	3213	4577	4299	4708	3875	4936	COX4I1								-
ENSG00000132780	3325	3476	3229	2862	2749	2965	3739	5044	4511	4943	3901	5037	NASP								-
ENSG00000173692	3744	3751	3410	2969	2770	3074	3852	4695	4393	4557	3706	4805	PSMD1								-
ENSG00000124831	2850	3063	2763	3432	3461	3667	3214	3648	3970	5713	4145	5703	LRRFIP1								-
ENSG00000176170	3545	3202	3583	4781	5095	5254	2040	4359	2372	4170	3240	3978	SPHK1								-
ENSG00000163682	3643	3245	3188	3084	2844	3303	3560	3657	4714	4996	4155	5187	RPL9								-
ENSG00000255302	3820	3827	3513	2998	2848	3194	3642	4667	4242	4451	3690	4648	EID1								-
ENSG00000157557	3155	3512	3255	3082	2765	3212	3767	3328	5070	5724	3780	4885	ETS2								ETS
ENSG00000077782	4337	4493	4334	3643	3969	4004	2883	3058	3640	3963	3236	3964	FGFR1								-
ENSG00000112531	3112	3271	3073	2894	2869	2919	3665	4964	4646	5126	3782	5100	QKI								-
ENSG00000095319	3876	3992	3964	3293	3495	3592	3493	2909	4240	4536	3491	4503	NUP188								-
ENSG00000108179	3936	3777	3852	3736	4015	4188	2788	4541	3320	3748	3464	4017	PPIF								-
ENSG00000055332	2734	2793	2625	3338	3032	3149	2865	2351	3769	6935	5085	6572	EIF2AK2								-
ENSG00000134057	3446	3264	3242	2927	2614	2901	3989	4679	4924	4502	3871	4861	CCNB1								-
ENSG00000145730	3429	3856	3516	3645	3457	3858	2687	3890	3334	5111	3595	4834	PAM								-
ENSG00000100811	3464	3480	3570	3236	3215	3337	3400	4742	4099	4475	3684	4493	YY1								zf-C2H2
ENSG00000116688	3515	3601	3404	3081	3048	3282	3812	4425	4443	4516	3532	4507	MFN2								-
ENSG00000142208	3329	3414	3563	3304	3251	3288	3462	4257	4071	4686	3858	4507	AKT1								-
ENSG00000162892	2684	2831	2646	3859	4415	4419	1893	1585	2720	6865	4866	6206	IL24								-
ENSG00000124783	2739	2880	2635	3434	3610	4037	3088	2885	3660	5676	4691	5599	SSR1								-
ENSG00000197956	5419	4990	4624	2459	2182	2676	3816	3981	5185	3163	2776	3633	S100A6								-
ENSG00000170027	4331	4433	4096	3757	3784	3958	2893	2907	3417	3918	3295	4080	YWHAG								-
ENSG00000071626	3241	3489	3285	3122	3318	3586	3468	3888	4165	4986	3585	4736	DAZAP1								-
ENSG00000137962	3234	3209	2988	2642	2423	2790	4152	3361	5191	5518	4009	5322	ARHGAP29								-
ENSG00000143322	3027	3289	3001	3731	3932	3835	3118	2954	4005	5305	3588	4969	ABL2								-
ENSG00000196365	3300	3214	3193	3367	3831	3923	2959	4715	3587	4666	3680	4319	LONP1								-
ENSG00000176171	4147	4347	3912	3616	3412	3653	2682	2545	3291	4296	3816	5000	BNIP3								-
ENSG00000017260	3240	3434	3193	2783	2959	3031	3811	4982	4599	4682	3548	4378	ATP2C1								-
ENSG00000165678	3423	3287	3329	3458	3286	3579	3264	2995	4077	4766	3957	5086	GHITM								-
ENSG00000156802	3171	3477	3218	3194	2906	2901	3201	3788	4077	5106	4056	5390	ATAD2								-
ENSG00000101150	3681	3758	3659	3229	3365	3587	3343	3589	4213	4235	3525	4124	TPD52L2								-
ENSG00000076108	3616	3898	3859	3505	3483	3429	3305	2873	4135	4404	3440	4351	BAZ2A								MBD
ENSG00000114942	3358	3246	3276	3084	2819	3153	3598	3740	4479	4650	3831	5047	EEF1B2								-
ENSG00000129657	3241	3261	3243	3330	3313	3237	3226	3359	4024	5192	3660	5167	SEC14L1								-
ENSG00000100234	5537	5289	5404	3859	3639	4023	2877	2708	3150	2711	2128	2896	TIMP3								-
ENSG00000198952	3155	3230	3199	3212	3172	3311	3697	3752	4539	4946	3574	4425	SMG5								-
ENSG00000159335	3544	3291	3852	3309	3263	3761	3228	4212	3887	4201	3525	4122	PTMS								-
ENSG00000115760	3571	3940	3873	3319	3276	3167	3249	2585	4393	4563	3411	4806	BIRC6								-
ENSG00000105401	3640	3446	3359	3322	3389	3641	3351	2951	3991	4470	3804	4785	CDC37								-
ENSG00000138095	3300	3537	3241	3000	3021	3046	3370	4689	4101	4915	3363	4556	LRPPRC								-
ENSG00000147872	2849	3306	2856	6931	9243	9414	973	1173	1272	2033	1920	2160	PLIN2								-
ENSG00000160551	3446	3953	3538	3301	3452	3177	3367	2704	4185	4667	3623	4623	TAOK1								-
ENSG00000103342	3548	3757	3461	3227	3008	3320	3538	3457	4256	4298	3600	4507	GSPT1								-
ENSG00000173402	3538	3643	3628	3568	3572	3676	3371	1974	4038	4725	3623	4602	DAG1								-
ENSG00000134247	4080	4405	4356	2971	3024	2955	3317	3739	4144	4074	3070	3818	PTGFRN								-
ENSG00000136527	3413	3474	3356	3212	2962	3352	3327	3241	3964	4714	3929	4971	TRA2B								-
ENSG00000233276	3875	3232	3607	2865	2653	2969	3557	5205	4310	4061	3366	4181	GPX1								-
ENSG00000196642	3469	3364	3453	2931	3115	3116	3442	5434	4129	4347	3153	3926	RABL6								-
ENSG00000143621	3542	3414	3322	3254	2988	3387	3391	3495	4201	4298	3672	4889	ILF2								-
ENSG00000005339	3452	3744	3613	3220	3318	3324	3532	2401	4387	4978	3393	4449	CREBBP								-
ENSG00000131236	3123	3086	3130	3441	3263	3459	3318	2753	4011	5083	3992	5110	CAP1								-
ENSG00000077235	3599	3697	3705	3160	3187	3335	3329	3733	4093	4202	3299	4391	GTF3C1								-
ENSG00000158195	3233	3459	3272	3184	3331	3516	3426	3445	4434	4986	3211	4145	WASF2								-
ENSG00000115241	3697	3604	3545	2985	2912	3151	3505	3894	4316	4303	3367	4233	PPM1G								-
ENSG00000132824	3084	3460	3254	3962	4262	4417	2551	2165	3290	4841	3595	4609	SERINC3								-
ENSG00000118680	3332	3190	3125	3548	3111	3601	3291	1461	3947	5201	4147	5529	MYL12B								-
ENSG00000048828	3240	3472	3249	2833	3000	2978	3716	2997	4546	5109	3689	4649	FAM120A								-
ENSG00000110651	3055	3106	3073	3951	4066	4406	2668	2879	3475	4685	3646	4425	CD81								-
ENSG00000138829	3747	3919	3838	2966	3173	3071	3388	4306	4322	4038	2857	3785	FBN2								-
ENSG00000198561	3057	3285	3089	2825	2715	2770	3623	4041	4502	4868	3663	4968	CTNND1								-
ENSG00000130589	2611	2556	2851	3497	3476	3451	2338	3335	2569	5942	4839	5865	HELZ2								-
ENSG00000163565	3793	3835	3855	3037	2874	3145	3034	2577	3836	5014	3691	4614	IFI16								-
ENSG00000185359	2959	3328	3155	3221	3581	3661	3056	4495	3799	4556	3371	4107	HGS								-
ENSG00000082397	3582	3791	3416	3222	3159	3315	2942	3504	3842	4658	3295	4521	EPB41L3								-
ENSG00000130396	3457	3752	3483	3059	3216	3243	3253	4093	3928	4573	3110	4077	AFDN								-
ENSG00000111897	2785	3004	2819	3400	3306	3720	2697	3247	3532	5333	4249	5134	SERINC1								-
ENSG00000126067	3729	3494	3563	3245	3026	3458	3521	1561	4378	4593	3768	4882	PSMB2								-
ENSG00000153317	2984	3231	2991	3083	3037	3230	3490	1880	4577	5696	3793	5193	ASAP1								-
ENSG00000126457	3312	3236	3239	3078	2858	3102	3835	1959	4603	4765	4068	5112	PRMT1								-
ENSG00000105568	3461	3538	3495	2968	3324	3319	3323	4254	3993	4165	3330	3962	PPP2R1A								-
ENSG00000136758	3350	3476	3168	3266	3122	3274	3232	2902	4048	4743	3684	4863	YME1L1								-
ENSG00000084112	2490	2735	2530	4133	4293	4226	2122	1796	2656	5778	4497	5852	SSH1								-
ENSG00000072310	2854	2655	2927	2287	2263	2544	3913	5398	4496	4607	4107	5021	SREBF1								bHLH
ENSG00000182087	3261	3052	3298	3311	3819	3792	3011	3974	3581	4526	3361	4078	TMEM259								-
ENSG00000132466	3321	3485	3240	2914	2988	2850	3585	3479	4540	4788	3348	4495	ANKRD17								-
ENSG00000162733	2808	3083	2849	3504	3735	3783	2840	3155	3560	5380	3535	4771	DDR2								-
ENSG00000065526	3227	3488	3313	3355	3398	3435	2829	2682	3610	4812	3777	5055	SPEN								-
ENSG00000067182	4018	3810	4083	3390	3521	3677	3102	3167	3804	3399	3060	3895	TNFRSF1A								-
ENSG00000101152	3743	3692	3709	3177	3369	3489	2898	4482	3673	3715	3176	3771	DNAJC5								-
ENSG00000198792	3016	3102	3197	2909	3069	3365	3651	2529	4373	4903	3983	4784	TMEM184B								-
ENSG00000128641	4147	4421	4120	2863	2943	2921	3153	3406	3994	3861	3044	3962	MYO1B								-
ENSG00000198959	1798	1674	1635	3613	3177	3689	2670	2052	2895	6539	5711	7362	TGM2								-
ENSG00000123908	3318	3691	3506	3288	3449	3295	3164	2962	4017	4529	3215	4377	AGO2								-
ENSG00000107862	3491	3676	3399	3277	3430	3500	3202	2557	4008	4565	3385	4314	GBF1								-
ENSG00000169604	2379	2549	2408	3768	3800	3898	2596	2109	3519	6235	4179	5354	ANTXR1								-
ENSG00000178952	3162	2928	2957	2939	2647	2992	3762	4618	4468	4517	3486	4293	TUFM								-
ENSG00000106771	3766	4192	3798	3451	3631	3570	2790	2803	3556	4266	3034	3834	TMEM245								-
ENSG00000170275	3524	3433	3390	3367	3406	3756	3126	2197	4083	4678	3360	4257	CRTAP								-
ENSG00000124214	3260	3335	3267	2988	2622	2894	3608	3435	4430	4739	3468	4486	STAU1								-
ENSG00000088888	3199	3436	3315	2941	3022	3083	3414	3055	4321	4802	3523	4385	MAVS								-
ENSG00000167615	2959	3161	3062	3186	3673	3451	3133	3192	3661	5289	3382	4346	LENG8								-
ENSG00000110917	2436	2470	2472	2872	2956	3145	3198	3637	3927	5358	4533	5487	MLEC								-
ENSG00000153113	3397	3673	3368	2725	2902	2856	3478	3995	4472	4110	3234	4244	CAST								-
ENSG00000085063	4119	4318	4047	2934	2793	2894	2991	3031	3860	4094	3057	4259	CD59								-
ENSG00000009954	3239	3464	3254	2929	3067	2936	3190	3901	3827	4445	3511	4594	BAZ1B								-
ENSG00000128989	3361	3558	3229	3012	2889	3161	3228	2622	3937	4651	3725	4940	ARPP19								-
ENSG00000177954	3543	3139	3090	3360	3080	3486	3353	533	4490	5030	4031	5164	RPS27								-
ENSG00000007168	3446	3612	3382	3210	3030	3290	2939	4375	3476	4068	3247	4211	PAFAH1B1								-
ENSG00000165672	3301	3397	3361	2731	2402	2818	3696	3536	4498	4465	3525	4549	PRDX3								-
ENSG00000196205	2834	3261	2599	2729	2627	2966	3298	3345	4315	5028	4202	5073	EEF1A1P5								-
ENSG00000079805	3563	3500	3578	3255	3458	3589	3317	2620	3972	4350	3147	3913	DNM2								-
ENSG00000120802	3224	3359	3183	2707	2504	2734	3441	3733	4238	4395	3801	4870	TMPO								-
ENSG00000125970	3443	3080	3462	3122	3349	3482	3019	3387	3810	4299	3540	4112	RALY								-
ENSG00000182197	3431	3602	3504	3292	3449	3564	3083	2384	3982	4519	3161	4108	EXT1								-
ENSG00000103966	2661	2666	2692	3290	2911	3257	2742	2943	3504	5797	4192	5387	EHD4								-
ENSG00000147526	3113	3266	2975	2856	2815	2758	3489	3921	4275	4514	3461	4529	TACC1								-
ENSG00000166986	2750	2700	2692	3046	3209	3593	3247	3318	3748	5324	3648	4693	MARS								-
ENSG00000106211	2868	2688	2863	3184	3241	3582	2874	2297	3575	5022	4338	5428	HSPB1								-
ENSG00000172531	3356	3244	3257	2902	2876	3042	3110	4790	3989	3922	3385	4074	PPP1CA								-
ENSG00000173120	3416	3668	3477	3045	3237	3430	3036	3609	3785	4159	3166	3888	KDM2A								-
ENSG00000182534	2856	3140	3195	3405	3220	3444	2973	3018	3778	4585	3750	4545	MXRA7								-
ENSG00000134440	2858	2780	2534	2798	2886	3158	3145	3903	3781	5115	3876	5065	NARS								-
ENSG00000204394	2830	2667	2977	2619	2692	2887	3820	4999	4419	4496	3335	4156	VARS								-
ENSG00000085449	3434	3672	3535	2907	3156	3191	3233	3461	4339	4183	2893	3840	WDFY1								-
ENSG00000198242	3393	3126	2984	2797	2672	2998	3526	2125	4505	5036	3834	4841	RPL23A								-
ENSG00000092148	3307	3629	3182	2952	2993	2811	3194	4376	3918	4226	3092	4134	HECTD1								-
ENSG00000135932	2919	3060	2843	2592	2618	2786	3504	4127	4252	4622	3682	4726	CAB39								-
ENSG00000047315	3462	3513	3440	2838	2730	2866	3632	3556	4006	3960	3410	4307	POLR2B								-
ENSG00000090615	3070	3358	3231	3214	3514	3327	2877	4110	3515	4334	3180	3987	GOLGA3								-
ENSG00000099331	3252	3343	3509	3340	3720	3671	2761	3356	3562	4261	3127	3782	MYO9B								-
ENSG00000100393	3323	3505	3652	3260	3471	3436	2885	2614	3730	4354	3269	4182	EP300								-
ENSG00000120437	3096	2832	3093	3131	3098	3541	3288	4083	4147	4174	3235	3937	ACAT2								-
ENSG00000112159	3011	3115	3069	2500	2497	2367	3701	4309	4764	4658	3279	4374	MDN1								-
ENSG00000100139	3760	3964	4050	3398	3752	3704	2724	3973	3512	3358	2356	3092	MICALL1								-
ENSG00000197771	3275	3459	3333	2937	2678	2934	3210	4046	4004	4261	3262	4173	MCMBP								-
ENSG00000083857	3083	3560	3232	3052	3201	2933	3092	2734	3864	4578	3566	4666	FAT1								-
ENSG00000178252	3172	3305	3203	2718	2937	2973	3259	4873	4045	4097	3171	3802	WDR6								-
ENSG00000162430	3664	3901	3997	2767	2766	2689	3753	1838	4646	4289	3304	3935	SELENON								-
ENSG00000145685	3583	3885	3509	3366	3977	3689	3084	2809	3993	3474	2601	3514	LHFPL2								-
ENSG00000164292	2550	2741	2519	3381	3463	3419	2482	3264	3154	5151	4010	5323	RHOBTB3								-
ENSG00000152332	3131	3219	2907	3032	2862	2916	3078	3467	3831	4683	3623	4650	UHMK1								-
ENSG00000140564	3463	3451	3621	3403	3585	3718	2866	2096	3412	4182	3421	4176	FURIN								-
ENSG00000134851	3123	3234	3079	3538	3463	3620	2648	3208	3223	4249	3529	4464	TMEM165								-
ENSG00000103994	2786	3128	2976	2603	2487	2477	3637	4017	4436	4669	3556	4569	ZNF106								-
ENSG00000067064	2536	2495	2368	2549	2572	2830	3568	3906	4756	4763	4045	4952	IDI1								-
ENSG00000187608	2264	1853	2084	1998	1569	1914	2721	5579	3578	6723	4601	6426	ISG15								-
ENSG00000141551	3195	3393	3413	2916	3025	3154	3136	3833	3766	4182	3158	4092	CSNK1D								-
ENSG00000071894	3084	3361	3408	2941	3211	3274	3258	3833	4034	4056	2925	3870	CPSF1								-
ENSG00000152601	3466	3791	3446	3002	2989	2995	3293	1922	3969	4362	3358	4532	MBNL1								-
ENSG00000103326	3443	3450	3502	2849	3019	3042	2987	4834	3579	3785	2912	3693	CAPN15								Others
ENSG00000182752	3634	3776	3730	3504	3743	3591	2527	1701	3009	4293	3207	4288	PAPPA								-
ENSG00000100994	3486	3477	3481	2959	2969	3206	3227	3917	3791	3855	2961	3670	PYGB								-
ENSG00000136448	3041	3086	2982	2780	2906	3112	3387	2626	4312	4742	3549	4467	NMT1								-
ENSG00000197226	3406	3678	3401	3053	3033	3255	3119	3544	3940	3847	2993	3649	TBC1D9B								-
ENSG00000059758	3132	3253	2948	2334	2222	2469	3940	4113	5122	4356	2915	4112	CDK17								-
ENSG00000089685	3051	3133	3120	2815	2545	2891	3257	4250	3884	4106	3472	4360	BIRC5								-
ENSG00000221978	3138	3512	3224	3340	3563	3540	2708	3246	3210	4336	3118	3941	CCNL2								-
ENSG00000197728	3233	3034	2871	2752	2533	2887	3382	3172	4307	4571	3541	4584	RPS26								-
ENSG00000125912	3064	2922	2910	3263	3231	3488	2745	3536	3427	4359	3565	4347	NCLN								-
ENSG00000196367	2999	3220	3188	2859	2946	2842	3323	2913	4372	4632	3250	4311	TRRAP								-
ENSG00000078618	2979	2962	2869	2487	2523	2760	3550	4411	4235	4460	3285	4275	NRDC								-
ENSG00000116237	3164	3069	3156	2851	2801	3047	3300	2984	3897	4388	3562	4503	ICMT								-
ENSG00000171858	3403	2818	2938	2822	2647	3038	2965	3144	4023	4420	3665	4780	RPS21								-
ENSG00000138757	3647	3626	3507	3122	3094	3146	2717	3127	3379	3835	3257	4122	G3BP2								-
ENSG00000204574	3350	3348	3332	2905	2906	3183	3182	3208	3771	4202	3129	4063	ABCF1								-
ENSG00000125304	3062	3291	2956	3466	3246	3739	2639	2805	3267	4160	3602	4325	TM9SF2								-
ENSG00000198231	3130	3400	3279	3009	3065	3089	3066	2980	3969	4320	3168	4072	DDX42								-
ENSG00000149806	2915	2590	2465	2808	2593	2933	3000	4682	3678	4541	3556	4694	FAU								-
ENSG00000142599	2741	2928	3001	3523	3597	3589	2731	1742	3548	4994	3417	4630	RERE								zf-GATA
ENSG00000135047	4012	4233	4197	2974	3187	3202	2639	4454	3320	2935	2326	2927	CTSL								-
ENSG00000137845	3271	3545	3196	3521	3226	3536	2596	2460	3305	4265	3307	4145	ADAM10								-
ENSG00000166197	3089	3096	2906	2563	2407	2571	3380	3194	4036	4478	3716	4903	NOLC1								-
ENSG00000105701	2873	2753	2926	2789	2963	3158	3097	5440	3801	3918	2986	3616	FKBP8								-
ENSG00000168496	2815	2771	2732	2683	2423	2786	3018	5125	3532	4046	3775	4613	FEN1								-
ENSG00000104824	3012	3133	3240	2721	2806	2992	3402	3150	4168	4324	3180	4109	HNRNPL								-
ENSG00000078269	3174	3344	3307	2725	2892	2894	3406	3385	4003	4114	3051	3938	SYNJ2								-
ENSG00000178104	2985	3230	2955	3075	3389	3469	3046	3400	3867	3934	2962	3885	PDE4DIP								-
ENSG00000136628	2823	2938	2762	2828	2926	3057	3055	3147	3888	4857	3399	4338	EPRS								-
ENSG00000124767	3038	3047	2899	2598	2389	2738	3578	2183	4370	4646	3739	4783	GLO1								-
ENSG00000182934	3145	3046	3106	3540	3727	3810	2707	2102	3444	4342	3205	3817	SRPRA								-
ENSG00000108671	3257	3138	3088	2839	2747	2895	3378	2714	4237	4030	3330	4308	PSMD11								-
ENSG00000024422	4300	4528	4380	3312	3721	3767	2566	2453	3117	2682	2268	2856	EHD2								-
ENSG00000158417	3365	3486	3320	2765	2589	2748	2970	3921	3665	3990	3117	3989	EIF5B								-
ENSG00000070087	2950	3021	2861	2570	2462	2685	3619	2409	4493	4682	3538	4597	PFN2								-
ENSG00000179950	3385	3221	3370	2891	2953	3112	3274	3168	3940	3712	3119	3742	PUF60								-
ENSG00000108883	3114	3223	3165	2622	2674	2900	3202	3768	3928	4071	3190	4010	EFTUD2								-
ENSG00000080345	2988	3388	3033	2731	2873	2832	2923	3436	3716	4388	3170	4376	RIF1								-
ENSG00000143612	2779	2798	2759	3253	3460	3608	2830	2711	3541	4476	3356	4242	C1orf43								-
ENSG00000129083	2897	3034	2849	2881	2758	3161	2914	3152	3575	4389	3693	4466	COPB1								-
ENSG00000183495	2855	3055	2881	2749	3143	2931	2975	3048	4035	4720	3218	4128	EP400								-
ENSG00000137497	2833	3017	2762	2765	2885	2992	3095	3843	3841	4460	3204	4028	NUMA1								-
ENSG00000198380	3012	3473	3215	3542	3831	3843	2177	2778	2727	4116	3046	3936	GFPT1								-
ENSG00000106153	2936	2696	2757	2752	2741	3208	2975	3028	3856	4455	3631	4655	CHCHD2								-
ENSG00000162783	2940	2675	2988	2535	2608	2773	2824	7377	3297	3239	2921	3495	IER5								-
ENSG00000105373	2330	2423	2348	2521	2933	2916	3097	5825	3994	4400	3086	3798	NOP53								-
ENSG00000101558	3214	3235	3233	2644	2632	2777	3483	2716	4329	4100	3192	4105	VAPA								-
ENSG00000079819	3173	3330	2990	2487	2401	2444	3439	2733	4425	4486	3304	4446	EPB41L2								-
ENSG00000069329	3216	3445	3102	2969	3030	3115	2820	3103	3588	4128	3087	4022	VPS35								-
ENSG00000146535	2912	2946	2933	2875	2839	2967	3018	4291	3787	4064	3147	3826	GNA12								-
ENSG00000110107	3009	2874	2975	2653	2552	2937	3395	2982	4030	4411	3435	4346	PRPF19								-
ENSG00000187079	2767	3142	2829	2728	2668	2887	2987	2441	3808	5082	3432	4769	TEAD1								TEA
ENSG00000182670	3038	3373	2995	3141	3175	3348	2730	2736	3395	4263	3263	4078	TTC3								-
ENSG00000092820	3495	3448	3345	3080	3018	3265	2858	2568	3380	3865	3222	3971	EZR								-
ENSG00000055070	2756	2783	2734	2661	2645	2769	3177	2910	4054	4771	3697	4551	SZRD1								-
ENSG00000104517	3223	3539	3300	2722	2866	2769	2976	3110	3903	4061	2959	4069	UBR5								-
ENSG00000141027	3220	3314	3145	2953	2939	2875	3066	2246	4114	4358	3038	4143	NCOR1								MYB
ENSG00000266412	3230	3370	3266	2612	2564	2837	3127	3004	3950	3960	3289	4191	NCOA4								-
ENSG00000090339	3176	3193	3164	3936	4332	4495	2205	1912	2547	3864	2944	3612	ICAM1								-
ENSG00000107957	2701	2810	2735	3621	3760	3504	2235	2488	2923	4592	3518	4470	SH3PXD2A								-
ENSG00000134324	3098	3069	3020	2183	2240	2380	4000	3928	5005	3618	2998	3795	LPIN1								-
ENSG00000170017	2142	2244	2061	3453	3043	3535	2334	2547	2739	5648	4173	5404	ALCAM								-
ENSG00000104332	4459	4545	4353	2745	2667	2657	3151	3244	3694	2838	2080	2834	SFRP1								-
ENSG00000145860	3485	3602	3299	2372	2076	2467	3113	2978	3861	4197	3344	4469	RNF145								-
ENSG00000135052	3408	3546	3285	2761	2788	3102	2851	2823	3459	3997	3133	4065	GOLM1								-
ENSG00000167005	3112	3353	2988	2879	2562	2694	2920	2990	3534	4279	3551	4347	NUDT21								-
ENSG00000188895	3012	2935	2962	2644	2747	2793	2983	5765	3391	3723	2755	3473	MSL1								-
ENSG00000100219	2458	2335	2298	2951	3097	3558	2497	3655	3220	5185	3497	4410	XBP1								TF_bZIP
ENSG00000124198	2748	3054	2756	2674	2894	2772	2980	3617	3967	4487	3053	4091	ARFGEF2								-
ENSG00000123066	2652	2942	2759	2803	2952	2893	3092	3270	4082	4904	2742	3985	MED13L								-
ENSG00000084733	2724	2894	2937	2506	2314	2628	2991	4874	3700	4023	3273	4189	RAB10								-
ENSG00000110700	2956	2817	2636	2490	2429	2669	3395	3079	4249	4391	3462	4439	RPS13								-
ENSG00000014216	3532	3541	3566	3032	3034	3257	2996	2605	3693	3410	2768	3476	CAPN1								-
ENSG00000010256	2961	2903	2737	2715	2620	2862	3198	3766	3900	4034	3237	3970	UQCRC1								-
ENSG00000183291	2694	2751	2768	3168	2950	3418	2526	2871	3032	4380	3557	4740	SELENOF								-
ENSG00000152127	3497	3864	3718	2643	2510	2694	2858	3033	3545	3765	2839	3877	MGAT5								-
ENSG00000167325	2822	2959	2748	2602	2373	2650	3010	3781	3953	4268	3363	4284	RRM1								-
ENSG00000197635	2759	2879	2733	3309	3525	3650	2207	1268	2874	4769	3875	4888	DPP4								-
ENSG00000113368	3055	3183	3002	2360	2226	2404	3219	4664	3737	3748	3095	4038	LMNB1								-
ENSG00000101294	2574	2490	2523	3777	4026	4312	2255	1298	2885	4397	3676	4503	HM13								-
ENSG00000084623	3121	2951	3128	2708	2689	2951	3200	2526	3971	4043	3262	4161	EIF3I								-
ENSG00000143742	3121	2963	2690	2657	2512	2754	2838	3635	3503	4204	3389	4388	SRP9								-
ENSG00000174780	2760	2909	2683	2579	2597	2789	3369	2485	4046	4555	3410	4375	SRP72								-
ENSG00000022840	2739	2904	2746	2585	2812	2935	3324	2975	3781	4323	3256	4047	RNF10								-
ENSG00000073111	2984	3078	3040	2601	2757	2850	2853	4116	3540	3948	2902	3719	MCM2								-
ENSG00000029363	3067	3122	2791	2447	2470	2634	3067	3145	3677	4441	3253	4225	BCLAF1								Others
ENSG00000165458	3191	3092	3127	3155	3343	3454	2569	2445	3071	4066	2981	3803	INPPL1								-
ENSG00000115594	4833	5022	5066	2130	2016	2109	3251	2399	4422	2563	1927	2539	IL1R1								-
ENSG00000196821	2880	2901	2987	2621	2590	2659	3226	3000	3941	4472	3136	3859	C6orf106								-
ENSG00000120742	2695	2673	2518	3209	3221	3427	2446	3425	2897	4088	3348	4322	SERP1								-
ENSG00000157933	3048	3094	3137	3066	3298	3179	2569	2672	3047	4076	3081	3980	SKI								-
ENSG00000169564	3045	2979	3006	2839	2859	3051	3263	1427	3964	4335	3323	4151	PCBP1								-
ENSG00000116584	2819	2910	2792	2918	3253	3297	2551	3405	3133	4265	3101	3797	ARHGEF2								-
ENSG00000133318	3213	3349	3087	3280	3255	3455	2518	2265	3030	3872	2977	3859	RTN3								-
ENSG00000005893	2643	2792	2559	3213	3280	3447	2663	1756	3628	4335	3421	4404	LAMP2								-
ENSG00000167508	2390	2114	2250	2833	3171	3378	3175	5281	3945	3704	2701	3145	MVD								-
ENSG00000008294	2999	3308	2925	2882	3190	3089	2785	2978	3640	3935	2778	3526	SPAG9								-
ENSG00000175602	2873	2567	2845	2566	2627	2806	2462	7001	2999	3152	2765	3340	CCDC85B								-
ENSG00000101199	2905	2975	2771	3073	3287	3440	2671	3638	3094	3766	2793	3552	ARFGAP1								-
ENSG00000196504	2860	3036	2812	2600	2440	2682	2866	3641	3659	4082	3180	4080	PRPF40A								-
ENSG00000135720	3086	3357	3169	2924	2873	3089	2659	2999	3243	3874	2869	3791	DYNC1LI2								-
ENSG00000084754	3080	3164	3005	2926	2984	2930	2877	3054	3544	3690	2993	3679	HADHA								-
ENSG00000148841	2961	2762	2923	3274	3294	3412	2480	2089	3182	4218	3260	4047	ITPRIP								-
ENSG00000265808	2756	2790	2635	3012	3026	3133	2822	1946	3448	4391	3450	4488	SEC22B								-
ENSG00000063660	3259	3455	3592	2503	2792	2708	2871	4167	3375	3381	2732	3053	GPC1								-
ENSG00000188529	2978	3175	3038	2866	2782	2936	2673	2709	3185	4023	3226	4289	SRSF10								-
ENSG00000102225	3087	2935	2945	2593	2598	2818	3382	1901	4151	4053	3393	4007	CDK16								-
ENSG00000101335	2642	2380	2514	2983	2865	3209	2947	2719	3754	4475	3304	4062	MYL9								-
ENSG00000109475	2857	2745	2657	2781	2457	2838	2868	2578	3929	4297	3426	4390	RPL34								-
ENSG00000186174	2672	2802	2970	3294	3535	3362	2518	1512	3118	4210	3568	4260	BCL9L								-
ENSG00000127616	3121	3093	3118	2533	2584	2729	3169	3312	3862	3815	2766	3704	SMARCA4								-
ENSG00000089737	3134	3301	3129	2867	2760	2928	2805	2771	3356	3777	3114	3862	DDX24								-
ENSG00000120137	2612	2981	2715	2781	2949	2808	2901	3393	3759	4099	2971	3818	PANK3								-
ENSG00000128342	2285	2496	2308	4222	4868	4854	1614	1425	1760	3828	3840	4278	LIF								-
ENSG00000128567	1920	2039	1943	6141	5828	5947	934	800	1220	4323	3075	3588	PODXL								-
ENSG00000135506	2823	2915	2807	3212	3532	3759	2407	2707	2827	3953	3065	3744	OS9								-
ENSG00000118058	2814	3249	3013	2703	2956	2690	2888	2420	3801	4268	2937	3866	KMT2A								-
ENSG00000132646	3371	3277	3039	2939	2702	3000	2706	3060	3000	3398	2987	4094	PCNA								-
ENSG00000198900	3081	3324	3166	2406	2212	2384	3328	2874	4025	3713	3136	3924	TOP1								-
ENSG00000100258	3004	2967	3086	3046	3249	3562	2428	3041	2725	3887	2960	3597	LMF2								-
ENSG00000108175	2956	3251	3091	3122	3526	3387	2453	1940	3138	3830	2991	3857	ZMIZ1								zf-MIZ
ENSG00000069849	3202	3102	3129	3045	3052	3293	2423	2256	2819	3653	3322	4237	ATP1B3								-
ENSG00000169223	2598	2642	2751	3137	3515	3498	2451	2284	3092	4220	3301	4022	LMAN2								-
ENSG00000168140	4036	4174	4266	3561	4169	4014	1811	1974	2222	2553	2199	2517	VASN								-
ENSG00000090273	3016	3001	2950	2709	2699	2773	2766	3735	3512	3596	3043	3691	NUDC								-
ENSG00000186591	2582	2943	2688	2240	2363	2436	3216	4010	3872	3926	3230	3966	UBE2H								-
ENSG00000186635	3007	3221	3051	2483	2734	2634	3004	4576	3748	3331	2479	3201	ARAP1								-
ENSG00000177885	2982	3053	3016	2678	2713	2914	2631	4284	3285	3376	2820	3696	GRB2								-
ENSG00000013364	2671	2728	2652	2614	2870	3098	2761	3613	3323	3945	3339	3820	MVP								-
ENSG00000064601	2969	3063	2907	3532	4058	4036	2187	1155	2747	3934	3143	3700	CTSA								-
ENSG00000147416	2959	3332	2916	3221	3445	3463	2433	2818	3092	3608	2825	3264	ATP6V1B2								-
ENSG00000149187	2882	2934	2635	2705	2763	2785	3094	3234	3652	3989	2969	3722	CELF1								-
ENSG00000013810	2934	2959	2840	2457	2512	2692	2940	4228	3529	3617	3002	3651	TACC3								-
ENSG00000215021	2673	2678	2727	2486	2446	2736	3231	2953	4311	4090	3100	3875	PHB2								-
ENSG00000111206	3144	3158	3141	2590	2749	2796	3132	1471	4146	3971	3095	3902	FOXM1								Fork
ENSG00000099901	2970	2749	2819	2451	2321	2548	2952	4006	3612	3880	3018	3949	RANBP1								-
ENSG00000122884	3255	3498	3184	3520	3246	3544	1885	2175	2294	3647	3083	3893	P4HA1								-
ENSG00000149480	3160	2962	3130	2462	2509	2752	3037	3309	3554	3648	2939	3752	MTA2								zf-GATA
ENSG00000006451	2674	2961	2814	2988	2705	3014	2630	2244	3414	4065	3451	4243	RALA								-
ENSG00000196712	2530	2917	2603	2595	2736	2687	3038	2531	3969	4592	2928	4063	NF1								-
ENSG00000150961	2722	2767	2675	3013	3083	3341	2711	1421	3413	4513	3239	4214	SEC24D								-
ENSG00000164985	2919	3161	2862	2553	2560	2743	2868	3050	3598	4007	2951	3813	PSIP1								-
ENSG00000136824	2571	2711	2576	2236	2108	2162	3217	3682	4038	4255	3122	4402	SMC2								-
ENSG00000062716	2499	2490	2301	3282	3264	3366	2624	1801	3335	4572	3097	4431	VMP1								-
ENSG00000162923	3002	3306	3123	2709	2809	2758	2886	2422	3762	3855	2700	3691	WDR26								-
ENSG00000166888	2904	3079	3000	2658	2939	2868	2864	3018	3515	3721	2837	3606	STAT6								STAT
ENSG00000164828	2775	2901	2921	2906	3008	3010	2673	2775	3402	4063	2907	3646	SUN1								-
ENSG00000107372	2690	2758	2688	3088	2922	3184	2449	2119	3113	4251	3437	4280	ZFAND5								-
ENSG00000146648	2497	2668	2493	2566	2676	2843	2923	2588	3864	4568	3149	4137	EGFR								-
ENSG00000173457	2868	2486	2798	2733	2516	3039	2527	4467	3077	3576	3045	3827	PPP1R14B								-
ENSG00000108848	2880	3171	2802	2757	2631	2746	2669	3263	3111	3860	2968	4101	LUC7L3								-
ENSG00000253352	2815	2925	2672	2912	3102	2911	2471	2475	3044	4204	3202	4222	TUG1								-
ENSG00000155561	2896	2944	2744	2417	2227	2309	3028	3071	3954	4182	3133	4040	NUP205								-
ENSG00000159216	2431	2496	2359	3293	3187	3184	2174	2275	2665	4673	3562	4629	RUNX1								Runt
ENSG00000117713	2860	2937	2832	3034	3151	2934	2817	1718	3539	3962	3154	3981	ARID1A								ARID
ENSG00000105887	2495	2710	2408	2466	2321	2464	2939	3230	3849	4287	3431	4268	MTPN								-
ENSG00000116489	2675	2536	2315	2331	1978	2314	3468	2224	4213	4395	3660	4733	CAPZA1								-
ENSG00000169398	3092	3344	3006	2721	2551	2624	2764	3085	3453	3800	2813	3576	PTK2								-
ENSG00000136930	3045	2771	2779	2798	2633	2845	3055	1805	3908	3994	3100	4035	PSMB7								-
ENSG00000145391	2428	2771	2568	2787	2833	2771	2885	2100	3509	4192	3489	4400	SETD7								-
ENSG00000151503	3037	3229	3038	2777	2725	2708	2706	2497	3424	3667	2981	3897	NCAPD3								-
ENSG00000197930	3276	3665	3260	3494	3531	3613	1840	2918	2368	3412	2333	2972	ERO1A								-
ENSG00000130147	2214	2357	2362	3258	3084	3350	2122	2353	2856	4648	3584	4486	SH3BP4								-
ENSG00000197965	3115	3054	2909	3284	3317	3528	2375	1687	3105	3709	2877	3688	MPZL1								-
ENSG00000071553	2734	2746	2854	3231	3586	3720	2315	2530	2893	3887	2733	3399	ATP6AP1								-
ENSG00000169756	2258	2516	2379	3349	3195	3434	1907	2337	2627	4807	3421	4361	LIMS1								-
ENSG00000104765	3121	3527	3083	3352	3319	3524	2093	2026	2777	3330	2814	3599	BNIP3L								-
ENSG00000160209	2523	2719	2625	3028	3308	3334	2222	2915	2916	3809	3149	4017	PDXK								-
ENSG00000152223	2288	2419	2321	3021	3287	2953	2707	2709	3556	4596	2890	3788	EPG5								-
ENSG00000090621	2654	2735	2688	2364	2474	2674	2978	3533	3720	4082	2945	3675	PABPC4								-
ENSG00000138069	3020	2935	2912	3090	2828	3275	2492	1832	3043	3817	3086	4170	RAB1A								-
ENSG00000100297	3291	3325	3142	2743	2850	3128	2634	2199	3325	3778	2679	3403	MCM5								-
ENSG00000169213	3167	3428	3178	3091	3021	2918	2413	1627	3086	3856	2899	3758	RAB3B								-
ENSG00000197386	2867	3173	2908	2679	2720	2559	2708	2878	3495	3882	2725	3810	HTT								-
ENSG00000153250	3089	3391	3205	2302	2058	2187	3236	2619	3909	3763	2818	3768	RBMS1								-
ENSG00000126247	3147	3235	3123	2594	2766	2902	2914	1716	3691	3701	2900	3618	CAPNS1								-
ENSG00000147274	3012	3106	2925	2718	2521	2717	2659	2398	3285	3639	3187	4129	RBMX								-
ENSG00000117399	2894	2720	2859	2382	2348	2558	3117	2775	3874	3919	3199	3639	CDC20								-
ENSG00000167491	2902	2857	2917	2555	2718	2863	2893	2494	3699	3809	2876	3685	GATAD2A								Others
ENSG00000109046	2768	3238	2800	2564	2787	2739	2440	3500	3192	4104	2622	3477	WSB1								-
ENSG00000173726	2548	2655	2578	2719	2525	2886	2824	3438	3371	3821	2975	3872	TOMM20								-
ENSG00000140526	2144	2440	2266	3305	3434	3309	2030	1693	2562	4799	3763	4461	ABHD2								-
ENSG00000242265	3326	3540	3427	1997	1902	1917	3459	2214	4251	3300	3082	3779	PEG10								-
ENSG00000186468	2602	2398	2479	2439	2186	2421	3132	4082	3687	3591	3127	4035	RPS23								-
ENSG00000175727	2651	2900	2905	3055	3124	3057	2467	2393	3122	3752	2999	3752	MLXIP								bHLH
ENSG00000126461	2689	2611	2651	2696	2817	2835	2824	3333	3276	3850	2906	3669	SCAF1								-
ENSG00000087074	2297	2242	2200	3083	3708	3599	2070	3170	2799	4708	2726	3534	PPP1R15A								-
ENSG00000117385	3214	3446	3354	3129	3430	3678	2046	2992	2395	3083	2397	2965	P3H1								-
ENSG00000131467	2805	2716	2682	2534	2342	2639	2935	2682	3619	3773	3286	4109	PSME3								-
ENSG00000134684	2529	2371	2325	2670	2760	3026	2656	3092	3240	4654	3017	3780	YARS								-
ENSG00000168461	2879	3250	2910	2508	2578	2543	2910	2880	3790	3595	2693	3562	RAB31								-
ENSG00000137575	2248	2248	2096	1908	1867	2052	3500	3826	4339	4360	3388	4248	SDCBP								-
ENSG00000169641	3089	3252	3160	2962	2984	2971	2405	1989	3008	3334	3014	3899	LUZP1								-
ENSG00000153147	2795	3040	2725	2341	2268	2356	2843	2950	3518	3993	3103	4132	SMARCA5								-
ENSG00000173327	3282	3079	3318	2838	2997	3058	2443	2985	2960	3107	2776	3161	MAP3K11								-
ENSG00000134686	2726	2760	2837	2778	2769	2853	2681	2494	3286	3725	3141	3935	PHC2								-
ENSG00000138107	2802	2727	2764	2649	2453	2606	2826	3184	3579	3593	3104	3690	ACTR1A								-
ENSG00000072682	3292	3584	3329	3398	3476	3533	1984	2696	2650	3001	2266	2738	P4HA2								-
ENSG00000161202	2708	2805	2795	2728	2984	2896	2926	2224	3437	4030	2855	3557	DVL3								-
ENSG00000139842	3052	3270	2980	2734	2704	2784	2592	3074	3146	3551	2623	3410	CUL4A								-
ENSG00000148337	2887	2921	2870	2619	2809	2819	3166	1994	3685	3964	2748	3426	CIZ1								Others
ENSG00000111786	2752	2535	2781	2443	2451	2551	2737	4873	3163	3262	2765	3594	SRSF9								-
ENSG00000105281	2247	2264	2161	3065	3365	3600	2003	2497	2256	4673	3507	4261	SLC1A5								-
ENSG00000124789	2667	2906	2745	2576	2560	2558	2811	2186	3515	3957	3213	4198	NUP153								-
ENSG00000162889	2759	2814	2806	2651	2617	2929	2691	3090	3437	3928	2780	3381	MAPKAPK2								-
ENSG00000119707	2958	3294	2682	2554	2605	2800	2556	3338	3117	3557	2767	3632	RBM25								-
ENSG00000152518	2427	2544	2574	1701	1779	1927	3927	3467	5274	4321	2547	3370	ZFP36L2								Others
ENSG00000074842	2305	2081	2335	3322	3424	3751	1965	3152	2433	3887	3239	3936	MYDGF								-
ENSG00000274012	2164	2080	2359	2646	2348	2620	4061	6041	3005	3157	2027	3319	RN7SL2								-
ENSG00000221869	3034	2713	2949	1852	1956	1997	3665	3896	4510	3349	2568	3289	CEBPD								C/EBP
ENSG00000141905	2511	2555	2689	2664	2790	2682	2556	2418	3339	4220	3232	4106	NFIC								CTF/NFI
ENSG00000188976	2680	2630	2639	2510	2485	2589	3047	3519	3468	3661	3019	3509	NOC2L								-
ENSG00000134287	2905	2960	2918	2937	3004	3155	2553	1896	3134	3637	2906	3603	ARF3								-
ENSG00000099917	2658	2713	2640	2615	2647	2815	2842	2473	3434	4244	2852	3675	MED15								-
ENSG00000118900	2733	2863	2880	2517	2619	2631	2623	3826	3416	3539	2710	3205	UBN1								-
ENSG00000136810	2773	2788	2640	2281	2063	2465	2849	2964	3744	3688	3190	4086	TXN								-
ENSG00000108256	3058	3393	3092	2862	2871	2907	2378	2018	2978	3486	2823	3664	NUFIP2								-
ENSG00000009335	3198	3353	3161	2867	2812	2972	2471	2246	3187	3414	2557	3291	UBE3C								-
ENSG00000159069	2874	2768	2851	2535	2856	2832	2787	3203	3309	3495	2590	3369	FBXW5								-
ENSG00000163297	3020	3245	3040	3141	3090	3188	1960	2163	2411	3536	2895	3752	ANTXR2								-
ENSG00000010244	2818	2993	2955	2622	2655	2772	2746	1352	3358	3891	3140	4128	ZNF207								-
ENSG00000112977	2771	2869	2862	2685	2768	2770	2684	2028	3293	3911	2982	3776	DAP								-
ENSG00000180900	2596	2557	2570	2249	2434	2482	2818	5147	3366	3458	2552	3159	SCRIB								-
ENSG00000164163	2812	2838	2585	2235	2125	2278	3208	2855	3695	3794	2903	4053	ABCE1								-
ENSG00000172716	2378	2562	2306	2679	2831	3037	2439	2432	3227	4334	3157	3990	SLFN11								-
ENSG00000084774	2707	2844	2816	2552	2639	2604	2740	3688	3397	3515	2540	3290	CAD								-
ENSG00000142230	2587	2747	2563	2485	2360	2607	2777	3766	3338	3570	2911	3617	SAE1								-
ENSG00000160299	2621	2916	2727	2531	2520	2549	2707	3706	3222	3692	2577	3544	PCNT								-
ENSG00000168137	2690	2913	2737	2695	2678	2721	2651	2099	3352	4140	2801	3789	SETD5								-
ENSG00000127463	2830	2914	2850	2631	2464	2502	2633	2750	3333	3866	2851	3553	EMC1								-
ENSG00000113719	2635	2632	2473	2386	2155	2464	3126	934	3862	4608	3528	4370	ERGIC1								-
ENSG00000125991	2564	2579	2580	2684	2652	2940	2454	3331	3026	3770	2954	3621	ERGIC3								-
ENSG00000087087	3003	2880	2852	2501	2505	2664	2894	2685	3064	3358	2917	3812	SRRT								-
ENSG00000062485	2836	3031	2832	2446	2360	2488	2928	2009	3776	3775	2931	3721	CS								-
ENSG00000108691	2096	2034	1859	2342	1619	2246	2986	1380	3714	4650	4424	5760	CCL2								-
ENSG00000179632	2516	2276	2624	2510	2627	2769	2461	4162	3103	3522	2960	3551	MAF1								-
ENSG00000115875	2685	2566	2597	2490	2322	2614	2689	3565	2968	3576	3133	3793	SRSF7								-
ENSG00000144224	2737	2966	2563	2775	2851	2854	2530	2362	3123	3620	2843	3715	UBXN4								-
ENSG00000065802	2552	2662	2644	2683	2750	2898	2248	3631	2998	3856	2674	3329	ASB1								-
ENSG00000166025	2547	2881	2766	2367	2477	2480	2689	2319	3466	3904	3026	3931	AMOTL1								-
ENSG00000178719	2441	2598	2593	3136	3582	3847	2188	888	2674	4064	3064	3762	GRINA								-
ENSG00000115762	2715	2943	2778	2928	2842	3023	2383	2568	2964	3477	2820	3367	PLEKHB2								-
ENSG00000144749	2563	2668	2582	2987	3098	3193	2150	3588	2726	3601	2517	3127	LRIG1								-
ENSG00000152661	1853	1983	1823	3085	2720	3252	2507	1898	3097	4515	3453	4574	GJA1								-
ENSG00000145555	2950	3075	2897	2925	2934	2836	2185	2131	2765	3749	2711	3582	MYO10								-
ENSG00000162607	2404	2446	2307	2109	2231	2356	2692	3657	3311	3973	3156	4091	USP1								-
ENSG00000113712	2718	2797	2662	2496	2537	2648	2554	2483	3151	3803	3003	3872	CSNK1A1								-
ENSG00000079332	2815	2840	2719	2305	2185	2386	2901	2637	3451	3715	3008	3734	SAR1A								-
ENSG00000101972	2681	2960	2634	2411	2399	2499	2559	2844	3416	3773	2793	3712	STAG2								-
ENSG00000173230	2504	2764	2514	2716	2990	2853	2353	2321	2965	3864	2911	3911	GOLGB1								-
ENSG00000065427	2652	2642	2555	2392	2232	2439	3058	2075	3889	3823	3006	3896	KARS								-
ENSG00000148400	2799	3007	3032	3258	3569	3391	2084	2100	2526	3142	2494	3251	NOTCH1								-
ENSG00000102172	2820	2871	2619	2387	2346	2435	2761	2981	3449	3527	2818	3626	SMS								-
ENSG00000164054	2519	2455	2663	2728	2621	2858	2321	1806	2994	4326	3315	3995	SHISA5								-
ENSG00000133706	2255	2328	2218	2101	2125	2347	2820	3633	3597	4375	2767	4029	LARS								-
ENSG00000185825	2434	2554	2526	2915	2918	3128	2106	2864	2615	3712	3071	3726	BCAP31								-
ENSG00000082781	2248	2162	2197	3876	3724	3639	1333	2193	1710	4172	3328	3973	ITGB5								-
ENSG00000170540	3981	4157	3820	3898	3953	4249	1285	1891	1669	1981	1610	2047	ARL6IP1								-
ENSG00000175592	3335	3457	3250	2708	2936	2811	2424	1241	2799	3255	2775	3540	FOSL1								TF_bZIP
ENSG00000138623	3882	4216	4088	3533	3185	3380	1669	1795	1939	2443	1894	2502	SEMA7A								-
ENSG00000203879	2607	2532	2504	2660	2439	2771	2674	2842	3230	3763	2944	3552	GDI1								-
ENSG00000182492	3225	3244	3272	4564	3978	4695	1289	880	1751	2897	2070	2616	BGN								-
ENSG00000168610	2956	3197	2961	2557	2436	2541	2724	2205	3476	3272	2720	3371	STAT3								STAT
ENSG00000129116	1336	1246	1290	2248	2075	2408	2384	1898	2974	6604	4286	5662	PALLD								-
ENSG00000172809	2619	2466	2531	2601	2369	2596	2683	1428	3702	4165	3082	4149	RPL38								-
ENSG00000088930	2732	2757	2608	2296	2210	2376	2904	2607	3719	3725	2887	3539	XRN2								-
ENSG00000117394	2345	2550	2524	3170	3004	3265	1866	1427	2120	4178	3540	4359	SLC2A1								-
ENSG00000248527	2907	3162	2732	2766	2306	2535	2784	573	3759	3730	3124	3957	MTATP6P1								-
ENSG00000188612	3073	2798	2688	2342	2161	2515	2811	1871	3564	3806	2897	3771	SUMO2								-
ENSG00000157637	2408	2693	2704	2819	2871	3002	2271	3045	2699	3674	2853	3242	SLC38A10								-
ENSG00000100991	2673	2762	2705	2627	2691	2873	2508	2965	3091	3412	2622	3338	TRPC4AP								-
ENSG00000167552	3149	2975	2914	2902	2606	2942	2617	1924	3081	2828	2769	3532	TUBA1A								-
ENSG00000125505	2560	2497	2503	2643	2646	2833	2386	2369	2941	3786	3211	3817	MBOAT7								-
ENSG00000178035	2643	2659	2590	1998	1928	2054	3527	2793	4361	3578	2589	3452	IMPDH2								-
ENSG00000160007	2461	2478	2580	2367	2398	2445	2785	3075	3656	3909	2552	3460	ARHGAP35								-
ENSG00000155304	2103	2278	2042	2649	2531	3045	2247	2316	2772	4384	3451	4344	HSPA13								-
ENSG00000075151	2358	2558	2338	2274	2405	2375	2897	2545	3726	4199	2778	3682	EIF4G3								-
ENSG00000198793	2506	2815	2581	2542	2583	2575	2611	2380	3482	3729	2799	3526	MTOR								-
ENSG00000173473	2617	2680	2409	2244	2147	2344	2841	2734	3577	3860	2840	3821	SMARCC1								MYB
ENSG00000166326	2560	2731	2515	2441	2588	2652	2639	3060	3198	3637	2639	3448	TRIM44								-
ENSG00000136485	2586	2725	2810	2480	2564	2775	2565	2532	3330	3563	2749	3418	DCAF7								-
ENSG00000055208	2134	2378	2095	2200	2133	2164	2957	2357	3849	4538	3013	4270	TAB2								-
ENSG00000225630	2818	2970	2793	2796	2925	3242	2338	16	2978	3869	3292	4035	MTND2P28								-
ENSG00000126934	2658	2606	2608	2553	2755	2805	2576	3854	3021	3229	2434	2952	MAP2K2								-
ENSG00000100888	2835	2913	3004	2426	2479	2585	2540	2265	3212	3479	2706	3603	CHD8								-
ENSG00000142552	2524	2308	2622	3302	3396	3805	1739	2817	2126	3276	2844	3275	RCN3								-
ENSG00000125503	2368	2169	2333	2494	2731	2818	2335	5318	2783	3281	2476	2894	PPP1R12C								-
ENSG00000064666	2331	2264	2426	2596	2708	2881	2669	1523	3244	4415	3028	3905	CNN2								-
ENSG00000101367	4018	4158	3879	3569	3422	3707	1527	1596	1861	2084	1779	2375	MAPRE1								-
ENSG00000097033	2592	2689	2481	2384	2282	2475	2597	1990	3285	3957	2985	4209	SH3GLB1								-
ENSG00000170248	2781	2882	2586	2521	2555	2536	2600	2404	3348	3498	2697	3511	PDCD6IP								-
ENSG00000099995	2621	2874	2658	2421	2514	2421	2723	1974	3485	3759	2865	3551	SF3A1								-
ENSG00000163714	2968	3053	2675	2527	2469	2572	2411	2892	2855	3569	2482	3374	U2SURP								-
ENSG00000188554	2346	2459	2408	2147	2075	2252	2898	3000	3507	4148	2939	3642	NBR1								-
ENSG00000183283	2830	2771	2571	2799	2946	3002	2474	945	2995	3772	2935	3776	DAZAP2								-
ENSG00000165671	2518	2710	2776	2327	2275	2349	2746	3189	3405	3615	2472	3430	NSD1								-
ENSG00000100106	2901	2987	2859	2475	2652	2576	2408	3515	2976	2845	2535	3080	TRIOBP								-
ENSG00000084090	2704	2816	2704	2261	2232	2454	2912	2587	3482	3382	2763	3489	STARD7								-
ENSG00000019144	2591	2624	2739	2794	2800	2959	2134	2659	2796	3560	2696	3434	PHLDB1								-
ENSG00000140525	2588	2734	2461	2306	2420	2449	2595	2802	3173	3834	2756	3666	FANCI								-
ENSG00000100823	2695	2367	2468	2248	2192	2508	3021	2296	3594	3803	2906	3676	APEX1								-
ENSG00000203485	2604	2788	2705	2602	2732	2663	2546	3220	2985	3449	2365	3106	INF2								-
ENSG00000162613	2361	2516	2378	2331	2203	2441	2937	1739	3546	4225	2998	4088	FUBP1								Others
ENSG00000197912	2374	2696	2729	2390	2616	2591	2373	3445	2972	3712	2493	3365	SPG7								-
ENSG00000023734	2660	2754	2471	2301	2178	2304	2769	2969	3455	3415	2811	3659	STRAP								-
ENSG00000111674	3132	3349	3281	3353	3747	3717	1606	1879	2090	2645	2203	2708	ENO2								-
ENSG00000132153	2536	2622	2565	2218	2305	2456	2939	2773	3580	3561	2716	3414	DHX30								-
ENSG00000206053	2937	2971	2835	2590	2461	2566	2321	2402	2825	3381	2912	3465	JPT2								-
ENSG00000023191	2724	2571	2519	2541	2747	2851	2345	4002	2871	2998	2488	2969	RNH1								-
ENSG00000175061	2047	1943	1935	1951	1875	2076	3208	2893	4251	4102	3230	4114	LRRC75A-AS1								-
ENSG00000198961	2326	2555	2322	2378	2355	2522	2430	2994	3352	3967	2767	3609	PJA2								-
ENSG00000104805	2660	2723	2649	2980	3215	3319	2011	2212	2663	3536	2483	3124	NUCB1								-
ENSG00000116786	2514	2572	2550	2821	2920	2764	2595	2281	3261	3692	2553	3025	PLEKHM2								-
ENSG00000084652	2777	2845	2637	2537	2716	2841	2434	2257	2923	3399	2803	3379	TXLNA								-
ENSG00000168056	2239	2451	2327	3193	3648	3391	1642	1943	1842	4004	2955	3875	LTBP3								-
ENSG00000159352	2448	2281	2344	2229	2207	2452	2555	4312	3140	3520	2622	3365	PSMD4								-
ENSG00000008952	2421	2701	2401	2890	2804	3057	2180	1788	2582	3804	3014	3826	SEC62								-
ENSG00000173193	2182	2308	2136	2414	2261	2324	2037	1994	2580	4945	3581	4701	PARP14								-
ENSG00000108854	2538	2507	2469	2555	2407	2523	2422	2774	2989	3758	2731	3766	SMURF2								-
ENSG00000116288	2676	2512	2687	2218	2079	2279	2649	3637	3396	3276	2668	3343	PARK7								-
ENSG00000140105	2242	2192	2089	2799	3211	3419	2233	1072	2751	4142	3259	3953	WARS								-
ENSG00000068878	2410	2751	2395	2055	2111	2202	2939	2798	3595	3787	2740	3567	PSME4								-
ENSG00000111961	3117	3439	3300	2342	2571	2418	2564	2563	3248	2791	2095	2878	SASH1								-
ENSG00000184232	3158	2990	3196	2761	2900	2877	2185	2761	2705	2828	2192	2770	OAF								-
ENSG00000113558	2498	2422	2404	2273	2045	2293	2684	3320	3200	3521	2942	3701	SKP1								-
ENSG00000174243	2724	2686	2715	2399	2334	2582	2593	2960	2983	3144	2702	3460	DDX23								-
ENSG00000198918	2508	2523	2435	2419	2161	2577	2691	878	3519	4134	3163	4272	RPL39								-
ENSG00000104341	2170	2262	2219	2646	2381	2642	2307	2753	3016	3846	3212	3822	LAPTM4B								-
ENSG00000129925	2674	2663	2851	2783	2983	3102	2249	2579	2667	3226	2414	3081	TMEM8A								-
ENSG00000116350	2586	2670	2517	2405	2360	2368	2673	2715	3329	3820	2476	3352	SRSF4								-
ENSG00000185022	2590	2432	2352	3009	3219	3245	1933	2360	2471	3382	2823	3445	MAFF								TF_bZIP
ENSG00000278540	2331	2401	2380	1846	1919	1898	3060	3126	3969	3842	2790	3668	ACACA								-
ENSG00000197063	2188	2297	2372	2858	3249	3208	1983	3209	2593	3661	2448	3157	MAFG								TF_bZIP
ENSG00000168710	2645	2701	2535	2275	2296	2419	2756	2578	3316	3584	2657	3446	AHCYL1								-
ENSG00000129474	2044	1847	2038	2155	2172	2299	2638	3491	3153	4132	3170	4065	AJUBA								-
ENSG00000116729	2335	2560	2431	2839	2975	3263	1893	2305	2544	3623	2858	3564	WLS								-
ENSG00000168092	2747	2866	2778	2535	2392	2566	2462	2233	2999	3287	2744	3550	PAFAH1B2								-
ENSG00000171302	2654	2728	2703	2465	2616	2719	2326	3235	2834	3163	2641	3075	CANT1								-
ENSG00000143815	2641	2736	2664	2234	2161	2370	2918	3160	3241	3022	2601	3403	LBR								-
ENSG00000148700	2443	2652	2342	2248	2086	2250	2496	2019	3187	4177	3067	4150	ADD3								-
ENSG00000099942	2778	2891	2748	2504	2515	2589	2306	2559	2900	3254	2662	3399	CRKL								-
ENSG00000031698	2157	2063	1978	2622	2638	3068	2252	2839	2832	4152	2826	3666	SARS								-
ENSG00000108510	2409	2828	2540	2494	2334	2368	2531	1987	3296	3801	2732	3756	MED13								-
ENSG00000103194	2664	2578	2548	2458	2509	2631	2581	1837	3283	3597	2811	3578	USP10								-
ENSG00000108055	2397	2606	2439	2205	2171	2333	2606	2638	3259	3985	2606	3793	SMC3								-
ENSG00000151474	2770	2870	2593	2685	2580	2719	2525	1696	3118	3643	2423	3406	FRMD4A								-
ENSG00000196591	2498	2489	2356	2273	2126	2374	2611	2193	3211	3748	3167	3973	HDAC2								-
ENSG00000115464	2554	3007	2680	2450	2365	2318	2579	2265	3311	3671	2461	3349	USP34								-
ENSG00000164091	2741	2739	2682	2276	2371	2307	2705	2351	3224	3302	2773	3481	WDR82								-
ENSG00000100280	2614	2690	2618	2169	2259	2353	2830	3217	3238	3349	2486	3117	AP1B1								-
ENSG00000064932	3056	2938	2984	2578	2787	2824	2393	2866	2805	2988	2023	2682	SBNO2								-
ENSG00000155380	2340	2457	2258	2245	2223	2483	2277	3135	2901	3659	3107	3836	SLC16A1								-
ENSG00000140391	2943	2879	2757	2549	2452	2668	2405	2680	2993	2989	2474	3129	TSPAN3								-
ENSG00000071537	2112	2356	2087	2903	3067	3134	2138	2187	2645	3950	2746	3550	SEL1L								-
ENSG00000128245	2647	2745	2630	2512	2631	2851	2348	2222	2767	3185	2870	3440	YWHAH								-
ENSG00000077097	2571	2610	2388	2147	2108	2186	2525	3807	3174	3329	2603	3382	TOP2B								-
ENSG00000146457	2636	2685	2492	2330	2290	2410	2622	2392	3217	3485	2721	3535	WTAP								-
ENSG00000241973	2758	2994	2870	2476	2766	2600	2452	2452	3008	3078	2315	2931	PI4KA								-
ENSG00000039523	2713	2835	2851	2701	2956	2759	2229	2769	2764	3106	2136	2872	RIPOR1								-
ENSG00000094804	2399	2216	2439	2546	2532	2890	2203	2639	2640	3581	2835	3755	CDC6								-
ENSG00000122641	2059	2211	2078	2889	2899	3149	1524	1759	1931	4536	3287	4333	INHBA								-
ENSG00000165916	2568	2265	2388	2395	2265	2488	2513	3138	3083	3365	2800	3365	PSMC3								-
ENSG00000100941	2794	2843	2485	2510	2318	2545	2244	2972	2732	3245	2547	3383	PNN								-
ENSG00000008018	2542	2540	2510	2318	2045	2329	2549	2730	3327	3377	2758	3591	PSMB1								-
ENSG00000066279	2514	2980	2573	2311	2292	2310	2541	2026	3059	3379	2900	3689	ASPM								-
ENSG00000065911	2110	2181	2053	2456	2393	2835	2283	2295	2791	4381	2871	3896	MTHFD2								-
ENSG00000196235	2460	2608	2586	2507	2702	2725	2316	2495	2804	3367	2676	3295	SUPT5H								-
ENSG00000012660	2379	2449	2295	2338	2385	2601	2566	1787	3162	3692	3023	3855	ELOVL5								-
ENSG00000079785	2467	2575	2484	2399	2036	2260	2512	3347	2956	3320	2638	3533	DDX1								-
ENSG00000176853	2040	2224	2105	2232	2024	2191	2672	2221	3383	4237	3093	4072	FAM91A1								-
ENSG00000124181	2547	2652	2692	2457	2681	2637	2340	2760	2948	3397	2351	3021	PLCG1								-
ENSG00000110367	2499	2570	2301	2344	2298	2460	2429	2483	3042	3534	2869	3625	DDX6								-
ENSG00000108819	2483	2534	2632	2151	2185	2328	2435	4117	2959	3003	2503	3120	PPP1R9B								-
ENSG00000173575	2321	2455	2317	2361	2498	2532	2384	2634	2979	4064	2461	3421	CHD2								-
ENSG00000134001	2541	2485	2269	2130	2096	2220	2708	2641	3272	3475	2874	3705	EIF2S1								-
ENSG00000197136	2372	2442	2464	2516	2626	2687	2212	3115	2688	3332	2594	3338	PCNX3								-
ENSG00000068323	2498	2448	2522	2087	2201	2252	2866	2597	3532	3483	2597	3300	TFE3								bHLH
ENSG00000110047	3651	3508	3514	2159	2130	2339	2623	2249	3100	2130	2254	2708	EHD1								-
ENSG00000114439	2175	2265	1966	2272	2136	2040	2735	2155	3194	4068	3215	4131	BBX								HMG
ENSG00000106105	2233	2232	2192	2604	2604	2928	2147	2476	2621	3968	2766	3571	GARS								-
ENSG00000107223	2625	2523	2517	2685	2664	2778	2222	2033	2813	3265	2654	3520	EDF1								-
ENSG00000118515	2343	2290	2344	3165	2709	3106	2006	1882	2607	3714	2628	3503	SGK1								-
ENSG00000101955	3019	3112	3174	2754	2759	3015	2095	1476	2633	3124	2158	2961	SRPX								-
ENSG00000105329	2951	2881	3073	3108	3189	3211	1580	1385	1944	3115	2674	3138	TGFB1								-
ENSG00000101191	2763	2800	2528	2441	2554	2495	2348	2624	2798	3045	2457	3393	DIDO1								-
ENSG00000103855	3298	3211	3195	2212	2409	2448	2531	2937	2997	2424	2069	2510	CD276								-
ENSG00000105939	3112	3299	3110	1837	1843	1827	3078	2561	3564	2719	2356	2908	ZC3HAV1								-
ENSG00000034152	2179	2153	2246	2222	2119	2371	2507	2315	3067	3712	3381	3922	MAP2K3								-
ENSG00000173744	2549	2585	2512	2349	2199	2266	2570	2978	3217	3193	2480	3278	AGFG1								-
ENSG00000116285	3802	4183	3866	2787	2757	2806	1665	1446	1993	2399	1996	2458	ERRFI1								-
ENSG00000114346	2228	2362	2176	1887	1729	1882	2985	2988	3757	3615	2758	3788	ECT2								-
ENSG00000126432	2410	2016	2350	2324	2367	2503	2440	3058	2921	3426	2869	3468	PRDX5								-
ENSG00000073756	2274	2304	2126	3439	4070	4366	1539	1098	1985	3266	2411	3267	PTGS2								-
ENSG00000068650	2771	2905	2928	2463	2662	2663	2165	2313	2628	2999	2522	3121	ATP11A								-
ENSG00000112078	2578	2767	2542	2277	2204	2266	2515	2163	3301	3557	2577	3392	KCTD20								-
ENSG00000179091	2461	2211	2456	2121	2018	2365	2712	3276	3325	3310	2688	3167	CYC1								-
ENSG00000156482	2535	2227	2328	2169	2085	2267	2733	1945	3445	3770	2865	3732	RPL30								-
ENSG00000107863	2281	2570	2197	2304	2379	2296	2541	2043	3371	3933	2700	3479	ARHGAP21								-
ENSG00000168268	2479	2351	2391	3268	3352	3658	1669	2148	1931	2764	2797	3255	NT5DC2								-
ENSG00000136802	2722	2969	2861	2852	2896	2967	1875	2182	2269	2889	2461	3021	LRRC8A								-
ENSG00000136699	2492	2650	2545	2299	2429	2449	2388	2475	3112	3314	2536	3264	SMPD4								-
ENSG00000116685	2578	2457	2648	2320	2490	2381	2107	4102	2415	3085	2467	2900	KIAA2013								-
ENSG00000125166	2511	2412	2467	2017	1986	2068	2958	2206	3456	3609	2813	3444	GOT2								-
ENSG00000133226	2256	2506	2162	2229	2223	2361	2768	1898	3612	3940	2540	3443	SRRM1								-
ENSG00000161547	2603	2677	2500	2330	2242	2542	2231	2951	2798	3047	2781	3230	SRSF2								-
ENSG00000077238	2398	2489	2484	3087	3299	3360	1725	1600	2132	3332	2813	3212	IL4R								-
ENSG00000099817	2553	2314	2666	2251	2308	2431	2624	2007	3286	3183	2770	3490	POLR2E								-
ENSG00000063245	2529	2525	2699	2207	2281	2329	2556	2959	3194	3186	2464	2949	EPN1								-
ENSG00000187555	2534	2765	2595	2403	2207	2348	2539	2260	2922	3300	2629	3346	USP7								-
ENSG00000113282	2363	2494	2264	2351	2232	2410	2518	1981	3257	3576	2818	3572	CLINT1								-
ENSG00000041357	2783	2644	2404	2204	2102	2317	2626	2079	3237	3268	2647	3524	PSMA4								-
ENSG00000213741	2622	2330	2308	2305	2233	2427	2365	1858	3211	3400	2858	3911	RPS29								-
ENSG00000004478	2468	2269	2437	2092	1968	2325	2588	2820	3270	3355	2676	3532	FKBP4								-
ENSG00000169221	2382	2242	2461	2183	2216	2479	2312	4322	2803	3162	2274	2949	TBC1D10B								-
ENSG00000181019	2478	2217	2258	1509	1549	1672	3354	3154	4196	3166	2885	3335	NQO1								-
ENSG00000174705	2893	3217	3166	2241	2359	2351	2476	1935	3283	2853	2184	2814	SH3PXD2B								-
ENSG00000123144	2467	2295	2460	2501	2423	2799	2097	3567	2608	2969	2465	3117	TRIR								-
ENSG00000124201	2534	2743	2683	2253	2360	2330	2267	1670	2930	3531	2816	3645	ZNFX1								-
ENSG00000105968	2520	2589	2470	2218	2283	2352	2404	2235	3072	3257	2843	3512	H2AFV								-
ENSG00000137504	2070	2203	2026	2093	2136	2222	2297	4810	2922	3496	2480	2994	CREBZF								TF_bZIP
ENSG00000112658	1885	1946	1945	2176	2057	2159	2651	3642	3203	4038	2695	3351	SRF								SRF
ENSG00000101596	2204	2511	2294	2076	2121	2091	2400	2968	3101	3797	2676	3498	SMCHD1								-
ENSG00000148358	2430	2687	2507	2511	2692	2788	2129	2114	2593	3373	2682	3210	GPR107								-
ENSG00000067082	2490	2810	2587	2541	2521	2638	2257	2574	2928	2873	2374	3098	KLF6								zf-C2H2
ENSG00000134970	2041	2169	1834	2529	2462	2719	2180	1887	2864	4010	3060	3928	TMED7								-
ENSG00000114416	2305	2456	2241	2242	2085	2189	2535	2899	3143	3548	2608	3412	FXR1								-
ENSG00000156599	2350	2314	2489	2580	2766	2905	2160	1270	2809	3594	2910	3509	ZDHHC5								-
ENSG00000160957	2500	2335	2447	2430	2449	2579	2312	3353	2736	3078	2466	2968	RECQL4								-
ENSG00000037474	2581	2531	2444	2137	2139	2151	2452	3134	3102	3191	2599	3179	NSUN2								-
ENSG00000204386	2217	2154	2238	2688	3258	3312	2156	2442	2628	3125	2465	2951	NEU1								-
ENSG00000145495	2525	2713	2583	2318	2665	2569	2215	2355	2877	3314	2381	3116	2025-03-06								-
ENSG00000160877	2628	2460	2601	2321	2386	2428	2714	2371	3001	3003	2583	3135	NACC1								-
ENSG00000140945	2749	3017	2845	3208	3348	3493	1746	1091	2355	2954	2186	2633	CDH13								-
ENSG00000131899	2512	2583	2609	2172	2254	2389	2571	2873	3069	3056	2527	2957	LLGL1								-
ENSG00000142186	2490	2343	2447	2540	2631	2774	2302	2458	2638	3208	2577	3162	SCYL1								-
ENSG00000176105	2613	2717	2559	2197	2173	2060	2506	2534	3216	3302	2490	3202	YES1								-
ENSG00000096746	2314	2358	2301	2244	2084	2324	2561	2852	2836	3341	2775	3564	HNRNPH3								-
ENSG00000101266	2572	2681	2547	2388	2258	2409	2499	1718	2974	3426	2693	3379	CSNK2A1								-
ENSG00000123689	3452	3246	3036	2453	2525	2591	1868	3673	2168	2076	1967	2472	G0S2								-
ENSG00000073712	2268	2442	2170	2197	2074	2350	2490	2756	3222	3771	2591	3179	FERMT2								-
ENSG00000162458	2313	2289	2499	2582	2472	2819	2264	2560	2648	3313	2596	3148	FBLIM1								-
ENSG00000189306	2471	2336	2407	2261	2176	2215	2455	3378	3008	3216	2502	3069	RRP7A								-
ENSG00000093000	2610	2792	2549	2340	2313	2387	2373	2420	2892	3049	2496	3240	NUP50								-
ENSG00000115694	2582	2608	2617	2238	2217	2542	2454	3009	2986	2965	2358	2874	STK25								-
ENSG00000011422	2380	2621	2644	2853	2640	2895	1898	2593	2272	2964	2552	3136	PLAUR								-
ENSG00000138160	2447	2646	2447	2215	2057	2200	2479	2491	3046	3183	2794	3436	KIF11								-
ENSG00000134363	2275	2127	2073	1215	1007	1274	3056	3919	3711	4316	2686	3772	FST								-
ENSG00000154380	1913	1992	1876	2171	2298	2334	2566	2721	3185	3842	2768	3736	ENAH								-
ENSG00000113580	2212	2318	2296	2319	2072	2340	2346	2226	2910	4073	2647	3614	NR3C1								ESR-like
ENSG00000146701	2424	2309	2365	2065	2046	2245	2593	3133	3145	3340	2517	3188	MDH2								-
ENSG00000110713	2439	2690	2523	2293	2345	2394	2450	2014	3038	3348	2558	3273	NUP98								-
ENSG00000101421	2389	2302	2177	2404	2438	2711	2229	2072	2814	3496	2866	3406	CHMP4B								-
ENSG00000178921	2049	2066	2084	1883	1864	1900	2634	5101	3063	3320	2355	2933	PFAS								-
ENSG00000143401	1778	1816	1683	1796	1549	1795	2650	4400	3016	3788	3112	3849	ANP32E								-
ENSG00000129038	2815	2590	2878	2330	2287	2471	2358	2018	3070	2879	2501	3030	LOXL1								-
ENSG00000152492	2520	2580	2386	2154	2129	2218	2345	2345	3255	3458	2556	3271	CCDC50								-
ENSG00000116209	2453	2440	2349	2392	2551	2711	2037	2397	2499	3350	2621	3406	TMEM59								-
ENSG00000116478	2866	2776	2710	2332	2343	2462	2358	2045	2831	2989	2447	3044	HDAC1								-
ENSG00000149923	2423	2406	2354	2249	2291	2557	2425	2072	3013	3412	2590	3359	PPP4C								-
ENSG00000130202	2517	2389	2567	2569	2624	2733	2028	2454	2530	3119	2565	3036	NECTIN2								-
ENSG00000004455	2348	2289	2303	2176	1966	2356	2432	3142	2809	3265	2629	3414	AK2								-
ENSG00000149311	2433	2849	2532	2239	2402	2343	2183	2353	2904	3499	2243	3141	ATM								-
ENSG00000160752	2091	2057	1899	2261	2431	2634	2352	3001	3156	3274	2644	3306	FDPS								-
ENSG00000134109	2226	2550	2304	2794	3002	3054	1680	1769	2138	3650	2545	3361	EDEM1								-
ENSG00000198563	2192	2508	2535	1966	2206	2261	2447	3356	3068	3502	2192	2821	DDX39B								-
ENSG00000102158	1958	1972	1907	2356	2403	2677	2009	2696	2577	3857	3048	3573	MAGT1								-
ENSG00000159131	2206	2145	2053	2003	1872	2069	2600	2790	3246	3743	2752	3535	GART								-
ENSG00000079432	2375	2365	2432	2562	2918	2694	2178	2226	2579	3063	2456	3152	CIC								HMG
ENSG00000166851	2539	2567	2572	2268	1956	2355	2555	1871	3263	3151	2733	3167	PLK1								-
ENSG00000169871	1914	2068	1955	2185	2326	2388	1990	3240	2559	3881	2786	3676	TRIM56								-
ENSG00000114480	2557	2613	2484	2269	2284	2285	2355	2317	2814	3250	2490	3242	GBE1								-
ENSG00000101670	2786	3024	2938	2225	2104	2275	2462	2507	2964	2639	2248	2769	LIPG								-
ENSG00000073578	2462	2545	2682	1944	1981	2160	2538	3541	3060	2867	2215	2877	SDHA								-
ENSG00000225733	2239	2422	2273	2249	2181	2219	2238	2237	2959	3512	2760	3572	FGD5-AS1								-
ENSG00000203875	1830	1620	1695	1862	1839	1988	2580	4489	3044	3529	2726	3653	SNHG5								-
ENSG00000160211	2615	2374	2441	1699	1889	1948	3283	2059	4115	3071	2503	2858	G6PD								-
ENSG00000006831	2693	2820	2759	2689	2502	2644	2017	1913	2470	2896	2347	3101	ADIPOR2								-
ENSG00000122565	2230	2420	2175	2002	1903	2132	2211	3329	2911	3317	2680	3534	CBX3								-
ENSG00000184897	2046	1850	2049	2036	2275	2386	2544	3043	3230	3741	2487	3155	H1FX								-
ENSG00000205531	2383	2356	2267	2250	2181	2396	2381	2112	2963	3342	2863	3344	NAP1L4								-
ENSG00000055917	2387	2616	2311	2309	2259	2394	2331	2021	2912	3521	2492	3271	PUM2								-
ENSG00000162413	2680	2747	2803	2796	3258	3159	1688	2323	2155	2556	2158	2499	KLHL21								-
ENSG00000140941	2067	2256	2003	2705	2827	3026	2004	1515	2467	3630	2827	3483	MAP1LC3B								-
ENSG00000148730	2655	2727	2685	2476	2555	2505	2161	1764	2695	2755	2612	3206	EIF4EBP2								-
ENSG00000172845	2382	2603	2321	2200	2172	2433	2398	2190	2983	3307	2478	3323	SP3								zf-C2H2
ENSG00000140319	2523	2353	2294	2162	2048	2203	2515	1977	3086	3318	2771	3523	SRP14								-
ENSG00000107929	2381	2342	2386	2231	2461	2378	2352	2532	2826	3216	2595	3067	LARP4B								-
ENSG00000004487	2333	2366	2383	2169	2081	2114	2531	3240	2914	3114	2500	3013	KDM1A								-
ENSG00000051523	2519	2215	2482	2639	2780	2900	1618	2238	2042	3270	2745	3307	CYBA								-
ENSG00000275023	1949	2028	2046	2282	2394	2402	2226	2531	2696	3785	2823	3579	MLLT6								-
ENSG00000148110	2241	2303	2197	2319	2318	2507	2174	2681	2698	3385	2725	3188	MFSD14B								-
ENSG00000273749	2449	2731	2584	2104	2194	2246	2407	2595	2923	3197	2269	3037	CYFIP1								-
ENSG00000123989	2570	2725	2739	2719	3139	3049	1507	2334	1800	2929	2410	2810	CHPF								-
ENSG00000119777	2390	2329	2370	2713	2930	2976	2088	1201	2520	3267	2702	3242	TMEM214								-
ENSG00000147677	2374	2394	2200	2122	2045	2195	2704	1718	3404	3508	2675	3355	EIF3H								-
ENSG00000141503	2650	2929	2846	2399	2571	2434	2223	2371	2704	2931	1971	2650	MINK1								-
ENSG00000151348	2655	2688	2629	2521	2502	2778	2104	1875	2557	2970	2413	2984	EXT2								-
ENSG00000159842	2585	2877	2711	2391	2448	2552	2101	2146	2619	2927	2485	2834	ABR								-
ENSG00000141682	2202	2203	2060	1435	1375	1688	2815	4194	3764	3387	2334	3202	PMAIP1								-
ENSG00000185722	2253	2488	2357	2091	2144	2213	2369	2330	2999	3557	2492	3354	ANKFY1								-
ENSG00000138246	2333	2647	2302	2403	2441	2381	2295	2124	2849	3382	2362	3111	DNAJC13								-
ENSG00000115641	2062	2078	2122	2709	2484	2812	2053	2526	2495	3637	2440	3179	FHL2								-
ENSG00000101856	2303	2223	2159	2749	2731	2868	1940	1148	2353	3420	2976	3716	PGRMC1								-
ENSG00000106244	2486	2281	2255	2228	2125	2219	2627	1827	3047	3376	2709	3400	PDAP1								-
ENSG00000196961	2482	2473	2435	2327	2613	2683	2253	2419	2718	2912	2358	2896	AP2A1								-
ENSG00000100503	2346	2562	2317	2237	2146	2213	2359	2667	2853	3327	2384	3156	NIN								-
ENSG00000182326	2383	2550	2576	3115	3286	3519	1474	1776	1816	3073	2196	2786	C1S								-
ENSG00000185989	2615	2584	2562	2763	2642	2698	1845	1915	2397	3220	2253	3051	RASA3								-
ENSG00000175115	1874	2095	2000	2726	2807	2874	1854	1347	2400	4341	2631	3574	PACS1								-
ENSG00000142669	2806	2813	2682	2070	1876	2188	2716	969	3392	3095	2643	3255	SH3BGRL3								-
ENSG00000141985	2547	2572	2544	2410	2492	2530	2279	1872	2773	2994	2525	2949	SH3GL1								-
ENSG00000159461	2000	2048	1965	2391	2601	2417	2176	2773	2886	3505	2529	3195	AMFR								-
ENSG00000164307	2428	2646	2373	2501	2646	2773	1804	1872	2306	3584	2470	3067	ERAP1								-
ENSG00000162521	2193	2434	2031	2217	2166	2365	2344	1991	2920	3580	2655	3571	RBBP4								-
ENSG00000185651	2700	2572	2585	2293	2265	2263	2510	1340	2780	3167	2710	3281	UBE2L3								-
ENSG00000171848	2845	3025	2742	2281	2208	2352	2111	1523	2425	2848	2752	3343	RRM2								-
ENSG00000180370	2424	2697	2468	2278	2289	2436	2271	2078	2903	3300	2314	2996	PAK2								-
ENSG00000170312	2315	2330	2171	2129	2046	2267	2324	2349	2871	3311	2807	3517	CDK1								-
ENSG00000126698	2590	2440	2362	2297	2262	2419	2344	1367	3101	3268	2536	3423	DNAJC8								-
ENSG00000115806	2396	2402	2235	2395	2425	2557	2226	1882	2642	3268	2629	3330	GORASP2								-
ENSG00000123505	2466	2349	2310	2065	1907	2032	2494	2440	2808	3053	2918	3545	AMD1								-
ENSG00000121060	2241	2456	2292	2385	2611	2601	2009	1723	2312	3347	2904	3506	TRIM25								-
ENSG00000132471	1886	2207	2090	2190	2541	2652	2575	2061	3089	3463	2581	3021	WBP2								-
ENSG00000100075	2414	2204	2485	2159	2287	2331	2527	2687	3098	2937	2276	2947	SLC25A1								-
ENSG00000119314	2566	2781	2554	2310	2226	2385	2247	1629	2807	3118	2428	3297	PTBP3								-
ENSG00000151012	1360	1630	1504	1773	2033	2153	2481	2403	3055	4731	3110	4108	SLC7A11								-
ENSG00000077150	2020	2174	2147	2196	2520	2625	2007	2969	2474	3503	2491	3204	NFKB2								RHD
ENSG00000115216	2704	2704	2660	2510	2545	2743	2199	1381	2671	2955	2371	2878	NRBP1								-
ENSG00000213923	2279	2292	2300	2295	2270	2449	2231	2878	2647	3305	2321	3041	CSNK1E								-
ENSG00000089053	2249	2425	2306	2152	2135	2289	2356	2322	3045	3282	2519	3223	ANAPC5								-
ENSG00000110841	2407	2731	2394	2152	2159	2047	2212	2159	2965	3397	2463	3200	PPFIBP1								-
ENSG00000184014	2280	2379	2343	2469	2504	2766	2203	2196	2857	3222	2254	2811	DENND5A								-
ENSG00000146670	2279	2183	2191	2057	2061	2134	2379	3119	2827	3127	2704	3207	CDCA5								-
ENSG00000143398	2159	2311	2289	2266	2119	2375	2493	2110	2997	3227	2594	3322	PIP5K1A								-
ENSG00000107404	2339	2147	2374	2154	2315	2392	2476	3010	2997	3184	2193	2659	DVL1								-
ENSG00000116221	2305	2190	2306	2122	2104	2265	2522	2839	3103	3065	2388	3022	MRPL37								-
ENSG00000151388	2095	2039	1928	2455	2231	2390	2055	1685	2514	3960	2916	3963	ADAMTS12								-
ENSG00000181104	1874	1979	1855	3299	3096	3253	1817	1579	2426	3268	2550	3209	F2R								-
ENSG00000134644	2207	2436	2225	2201	2161	2227	2346	1900	2882	3590	2595	3425	PUM1								-
ENSG00000165283	2220	2115	2141	2042	1875	2194	2500	3407	3092	3094	2544	2963	STOML2								-
ENSG00000152818	1966	2176	2000	1827	1835	1748	2578	2809	3524	3755	2508	3449	UTRN								-
ENSG00000111602	2279	2363	2304	2047	2238	2267	2406	2823	3077	3283	2202	2878	TIMELESS								-
ENSG00000073792	2322	2420	2298	2136	2215	2280	2569	1861	3279	3467	2315	2999	IGF2BP2								-
ENSG00000122952	2273	2279	2264	2042	1838	2065	2432	2740	2919	3295	2723	3287	ZWINT								-
ENSG00000004897	2348	2423	2215	2066	1975	2168	2634	1766	3058	3300	2640	3536	CDC27								-
ENSG00000081154	2126	2121	2106	1949	1803	2176	2331	2803	3055	3478	2630	3496	PCNP								-
ENSG00000088256	2405	2372	2385	2132	2222	2361	2513	2146	2861	3182	2415	3072	GNA11								-
ENSG00000115419	2313	2519	2298	1782	1611	1836	2493	3962	3095	2853	2228	3069	GLS								-
ENSG00000173786	2461	2363	2475	2095	2130	2258	2307	2425	2688	3132	2526	3191	CNP								-
ENSG00000122545	2594	2594	2274	2116	2135	2254	2333	2022	2884	3117	2473	3244	2025-09-07								-
ENSG00000161800	2289	2269	2179	1869	1879	2065	2572	2610	3093	3147	2651	3411	RACGAP1								-
ENSG00000114354	2441	2384	2278	2301	2275	2461	2211	1734	2820	3413	2464	3249	TFG								-
ENSG00000164244	2333	2452	2448	2627	2515	2858	1876	1757	2416	3214	2405	3127	PRRC1								-
ENSG00000136717	2394	2244	2414	1943	2015	2142	2490	3190	3160	3020	2191	2803	BIN1								-
ENSG00000051108	1120	1189	1135	2680	2873	3131	1219	1126	1644	6053	3406	4425	HERPUD1								-
ENSG00000114857	2374	2586	2404	2058	2068	2068	2364	1872	3135	3464	2419	3168	NKTR								-
ENSG00000101346	2302	2448	2336	2177	2054	2246	2356	2114	3049	3223	2460	3194	POFUT1								-
ENSG00000108561	2451	2234	2395	1695	1581	1848	2911	2626	3477	3101	2362	3265	C1QBP								-
ENSG00000065135	2705	2647	2571	2211	2130	2351	2395	1901	2809	2873	2392	2951	GNAI3								-
ENSG00000056097	2415	2598	2470	2210	2282	2452	2310	1660	2765	2805	2566	3370	ZFR								-
ENSG00000110075	2194	2355	2129	1935	1854	1958	2410	2507	3215	3347	2618	3372	PPP6R3								-
ENSG00000162402	2322	2496	2368	2122	2137	2055	2483	2456	3186	3207	2095	2954	USP24								-
ENSG00000153914	2244	2645	2336	2088	2096	2157	2131	2473	2885	3470	2279	3074	SREK1								-
ENSG00000147548	2213	2471	2324	2234	2211	2315	2181	2042	2881	3562	2369	3070	NSD3								-
ENSG00000108557	2279	2262	2418	2329	2510	2509	2040	2525	2545	3211	2311	2928	RAI1								-
ENSG00000132424	2219	2453	2155	2061	2289	2119	2260	2089	3091	3608	2350	3171	PNISR								-
ENSG00000096070	2047	2201	2289	2425	2509	2617	1991	2347	2575	3466	2321	3075	BRPF3								-
ENSG00000100227	2298	2377	2410	2032	2025	2245	2456	2288	2998	3177	2483	3056	POLDIP3								-
ENSG00000003056	2029	2115	2188	2746	2986	2942	1863	1682	2188	3280	2577	3247	M6PR								-
ENSG00000140264	2491	2306	2353	2413	2354	2687	2070	2125	2676	2883	2328	3151	SERF2								-
ENSG00000049656	2071	1959	2094	2447	2370	2682	2075	2326	2535	3445	2543	3282	CLPTM1L								-
ENSG00000113575	2193	2133	2070	2042	1791	1988	2504	2158	2911	3395	2978	3619	PPP2CA								-
ENSG00000175334	2254	2141	2334	2105	1935	2243	2327	2962	2938	2855	2469	3210	BANF1								-
ENSG00000119900	1283	1374	1454	1704	1482	1791	2372	3271	3233	4465	3152	4188	OGFRL1								-
ENSG00000108262	2230	2218	2317	1999	2128	2299	2570	2292	3167	3325	2328	2892	GIT1								-
ENSG00000171490	2355	2413	2179	1993	1868	2055	2478	1840	3238	3304	2555	3474	RSL1D1								-
ENSG00000147454	2468	2705	2381	2546	2875	2807	1924	1544	2347	3027	2127	2990	SLC25A37								-
ENSG00000187735	1952	2258	1975	1994	2119	2262	2263	2908	2892	3589	2378	3151	TCEA1								-
ENSG00000128791	2412	2582	2308	2207	2025	2309	2093	2562	2564	3119	2338	3218	TWSG1								-
ENSG00000038427	2442	2635	2364	1960	1701	1849	2696	1975	3359	3133	2383	3225	VCAN								-
ENSG00000160216	2161	2228	2103	2231	2398	2469	2110	2805	2655	3138	2394	3029	AGPAT3								-
ENSG00000069869	2673	2723	2480	2378	2362	2377	2138	1647	2821	2865	2151	3074	NEDD4								-
ENSG00000163428	2463	2582	2420	2083	2143	2229	2023	2898	2702	3021	2174	2880	LRRC58								-
ENSG00000105063	2338	2204	2434	2147	2265	2321	2144	2851	2579	3065	2321	2947	PPP6R1								-
ENSG00000108021	2394	2498	2437	2227	2134	2242	2203	1827	2602	3069	2594	3387	FAM208B								-
ENSG00000104853	2292	2333	2343	2472	2573	2777	2089	1012	2649	3244	2674	3151	CLPTM1								-
ENSG00000127837	2070	1964	2257	2010	1906	2122	2327	4013	2683	2883	2495	2835	AAMP								-
ENSG00000107816	1915	2143	2020	2451	2567	2728	1882	3136	2211	3106	2442	2947	LZTS2								-
ENSG00000138688	2068	2417	2038	2231	2420	2120	2196	2191	2912	3518	2253	3182	KIAA1109								-
ENSG00000135631	2425	2506	2475	2389	2564	2507	2099	2401	2601	2839	2068	2637	RAB11FIP5								-
ENSG00000073008	1494	1627	1518	3009	3121	3244	1670	1747	2006	3785	2757	3523	PVR								-
ENSG00000078140	2676	2742	2561	2316	2165	2443	2014	1834	2503	2730	2361	3142	UBE2K								-
ENSG00000117592	2373	2316	2181	2058	1821	2073	2541	2050	2897	3231	2528	3402	PRDX6								-
ENSG00000166881	2064	2261	2080	2392	2494	2668	1999	1699	2517	3515	2580	3202	NEMP1								-
ENSG00000174903	2431	2290	2522	1993	1876	2139	2221	3804	2682	2704	2135	2665	RAB1B								-
ENSG00000156860	2201	2326	2355	2341	2600	2633	2090	2274	2445	3076	2319	2798	FBRS								-
ENSG00000023228	2231	2342	2222	2004	1865	2027	2464	2544	3205	2977	2472	3101	NDUFS1								-
ENSG00000146918	2133	2273	2097	2015	1936	2106	2365	2769	2876	3345	2486	3039	NCAPG2								-
ENSG00000149532	2265	2452	2252	1978	2037	2302	2406	1728	3029	3347	2457	3177	CPSF7								-
ENSG00000144824	1791	1910	1728	1820	1744	1898	2651	2469	3437	3773	2611	3589	PHLDB2								-
ENSG00000128283	2352	2374	2535	2615	2746	2968	1958	1754	2188	2837	2215	2879	CDC42EP1								-
ENSG00000213281	2389	2528	2184	2282	2257	2539	2173	1973	2609	3002	2389	3090	NRAS								-
ENSG00000118503	2360	2639	2489	1973	1951	2188	2533	2455	2878	3145	2127	2661	TNFAIP3								-
ENSG00000167193	2406	2580	2452	2214	2186	2375	2215	2154	2570	2775	2342	3120	CRK								-
ENSG00000166833	2205	2485	2242	2714	3205	2880	1912	1524	2611	3088	1981	2523	NAV2								-
ENSG00000163781	2260	2466	2155	2105	2156	2175	2329	1922	2907	3172	2487	3208	TOPBP1								-
ENSG00000119689	2404	2484	2395	2206	2097	2248	2318	1690	2841	3188	2427	3018	DLST								-
ENSG00000110696	2218	2225	2102	2108	1989	2171	2238	2459	2693	3213	2570	3269	C11orf58								-
ENSG00000124702	2381	2316	2490	2127	1900	2170	2382	2145	2898	3072	2500	2873	KLHDC3								-
ENSG00000179889	2185	2264	2163	2191	2290	2491	2175	2444	2624	3046	2360	3002	PDXDC1								-
ENSG00000084463	2446	2525	2285	2047	1927	2117	2402	1451	3019	3341	2519	3155	WBP11								-
ENSG00000183684	2435	2057	2331	2027	1939	2057	2360	3613	2613	2720	2232	2836	ALYREF								-
ENSG00000150403	2281	2374	2239	2272	2468	2564	1922	2710	2358	2832	2319	2871	TMCO3								-
ENSG00000101474	2154	2220	2150	2215	2132	2373	2123	2644	2582	3061	2545	3002	APMAP								-
ENSG00000025796	1962	2193	1956	2445	2446	2631	1859	1710	2229	3457	2710	3601	SEC63								-
ENSG00000132382	2115	2041	2198	1987	2052	2129	2397	3141	2713	3168	2335	2909	MYBBP1A								-
ENSG00000156642	2416	2427	2352	2269	2062	2316	2320	1327	2818	3094	2600	3171	NPTN								-
ENSG00000116062	2336	2472	2337	1841	1914	2095	2050	3146	2547	3051	2344	3035	MSH6								-
ENSG00000166747	2611	2701	2657	2540	2416	2507	2029	1794	2410	2576	2165	2762	AP1G1								-
ENSG00000137312	2063	1888	1962	1798	1867	2045	2566	3376	3294	3215	2231	2857	FLOT1								-
ENSG00000155366	2569	2577	2620	2611	2558	2845	1925	785	2224	2805	2603	3029	RHOC								-
ENSG00000113649	2216	2382	2117	1859	1891	2049	2439	2396	3110	3471	2197	3006	TCERG1								-
ENSG00000188986	2161	2246	2222	1965	1914	2120	2351	3806	2647	2944	2196	2550	NELFB								-
ENSG00000171621	2665	2546	2829	2241	2225	2334	2309	1813	2837	2453	2123	2735	SPSB1								-
ENSG00000139218	2202	2420	2247	2154	2127	2216	2030	2510	2582	3092	2314	3157	SCAF11								-
ENSG00000166068	2328	2545	2497	2091	2299	2160	1775	2931	2332	2891	2183	3013	SPRED1								-
ENSG00000143537	2387	2354	2377	1915	2148	2258	2130	3177	2579	2675	2289	2755	ADAM15								-
ENSG00000109113	2361	2321	2373	2239	2128	2411	2059	2406	2544	2718	2479	2992	RAB34								-
ENSG00000123064	1952	2057	2033	1945	1990	2202	2421	3520	2877	3014	2162	2841	DDX54								-
ENSG00000145386	2109	2104	2091	1919	1913	1962	2261	3070	2904	3025	2456	3196	CCNA2								-
ENSG00000167881	2350	2372	2221	2223	2190	2411	2258	1721	2773	3080	2406	2994	SRP68								-
ENSG00000091436	2490	2773	2506	2090	2021	2129	2164	2004	2826	2988	2209	2794	MAP3K20								-
ENSG00000128829	2181	2210	2146	2067	2143	2170	2219	2281	2778	3157	2405	3235	EIF2AK4								-
ENSG00000173020	2394	2431	2572	2066	2137	2267	2255	2553	2722	2974	2047	2569	GRK2								-
ENSG00000105223	2066	2154	2296	2248	2431	2593	2190	2170	2534	3089	2422	2791	PLD3								-
ENSG00000145012	2044	2484	2251	2302	2487	2221	2094	1710	2739	3520	2143	2979	LPP								-
ENSG00000135446	2364	2312	2435	2293	2441	2603	2091	1423	2717	3050	2360	2850	CDK4								-
ENSG00000003989	2306	2617	2263	2463	2410	2376	1890	1850	2479	3282	2192	2802	SLC7A2								-
ENSG00000182220	2088	2136	2058	2295	2297	2484	1944	2447	2452	3196	2408	3118	ATP6AP2								-
ENSG00000011405	1926	2040	1970	2195	2287	2217	2239	1584	2742	3626	2594	3481	PIK3C2A								-
ENSG00000118482	1983	2143	2041	1939	1907	1982	2374	2224	3171	3646	2361	3124	PHF3								-
ENSG00000146830	1890	2063	1942	2162	2403	2537	2143	3250	2480	3246	2180	2596	GIGYF1								-
ENSG00000101557	2421	2392	2206	1974	2005	2128	2196	2238	2757	2989	2405	3133	USP14								-
ENSG00000106628	2193	2029	2022	2161	2202	2414	2223	2390	2753	3240	2363	2838	POLD2								-
ENSG00000176994	2090	2252	2187	2255	2632	2407	2050	1814	2571	3183	2368	3012	SMCR8								-
ENSG00000068654	2204	2339	2265	1930	1987	2056	2411	2051	3144	3111	2341	2977	POLR1A								-
ENSG00000173801	2080	2163	2280	1943	2019	2233	2110	1692	2548	3337	2882	3525	JUP								-
ENSG00000103512	2397	2627	2511	2313	2360	2554	2154	1651	2442	2955	2197	2636	NOMO1								-
ENSG00000115756	3217	3038	3263	1928	2172	2342	2490	2027	2835	1802	1612	2044	HPCAL1								-
ENSG00000132356	2347	2507	2331	2137	2051	2094	2174	1624	2677	3198	2415	3181	PRKAA1								-
ENSG00000100129	2407	2395	2394	1980	2222	2216	2310	1364	2998	3038	2363	3025	EIF3L								-
ENSG00000122257	2194	2210	2077	1885	2000	2006	2207	3061	2791	3048	2233	2983	RBBP6								-
ENSG00000099875	2555	2519	2648	2008	2344	2366	1897	2268	2431	2687	2261	2701	MKNK2								-
ENSG00000127947	1911	2180	2097	2057	2061	2209	2183	1780	2836	3481	2542	3339	PTPN12								-
ENSG00000227097	2341	2147	2089	1953	2157	2233	2224	1466	2882	3303	2552	3319	RPS28P7								-
ENSG00000177119	2018	2144	2062	2452	2603	2535	1830	1338	2379	3532	2544	3225	ANO6								-
ENSG00000264364	2464	2469	2434	2121	2233	2301	1906	2650	2394	2681	2337	2657	DYNLL2								-
ENSG00000134802	2151	2218	2259	2426	2691	2679	1679	2456	2118	2964	2231	2743	SLC43A3								-
ENSG00000004975	1881	1872	1923	1946	2168	2163	2423	2309	3187	3635	2190	2918	DVL2								-
ENSG00000130522	1825	1627	1945	2247	2438	2590	2179	2887	2471	3180	2344	2878	JUND								TF_bZIP
ENSG00000038219	2156	2403	2188	2070	2148	2188	2116	2003	2697	3240	2295	3086	BOD1L1								-
ENSG00000141543	2518	2346	2539	2157	2197	2307	2178	2231	2541	2541	2209	2815	EIF4A3								-
ENSG00000169230	2161	1982	2116	1779	1719	2001	2081	4208	2651	2635	2332	2893	PRELID1								-
ENSG00000119383	2460	2336	2266	2043	1953	2140	2393	2455	2689	2788	2297	2723	PTPA								-
ENSG00000163520	2820	2979	2924	2385	2398	2665	1674	2221	2214	2336	1781	2132	FBLN2								-
ENSG00000183963	2514	2561	2510	2303	2567	2438	2084	2361	2352	2339	2049	2437	SMTN								-
ENSG00000163320	2157	2362	2229	2123	2008	2128	2233	2095	2800	3175	2207	2976	CGGBP1								-
ENSG00000100600	2581	2495	2493	2501	2670	2753	1698	2093	1997	2613	2074	2518	LGMN								-
ENSG00000149930	2334	2322	2408	2125	2238	2223	2043	2740	2462	2744	2170	2668	TAOK2								-
ENSG00000175390	2021	1989	1882	2090	2123	2366	2346	1564	2947	3482	2511	3145	EIF3F								-
ENSG00000105202	2142	2032	2150	1841	1766	1980	2404	2746	2884	3002	2440	3055	FBL								-
ENSG00000168090	2485	2340	2402	1879	1878	2037	2503	1981	2896	2776	2366	2888	COPS6								-
ENSG00000085224	2174	2569	2225	1986	1882	1938	2074	2394	2787	3263	2212	2915	ATRX								-
ENSG00000099341	2259	2151	2207	2290	2165	2350	2187	1104	2754	3201	2557	3181	PSMD8								-
ENSG00000198833	2022	2254	1953	2649	2464	2761	1736	1456	2202	3284	2412	3210	UBE2J1								-
ENSG00000142945	2206	2131	2255	1924	1773	1888	2497	2423	2862	3028	2364	3046	KIF2C								-
ENSG00000111540	2145	2324	2223	2244	2180	2324	2233	1689	2735	3073	2280	2936	RAB5B								-
ENSG00000126773	1972	2037	1898	2013	2057	2070	2317	2653	2847	3133	2325	3021	PCNX4								-
ENSG00000164211	1660	1819	1704	1995	2112	2252	2054	2837	2701	3431	2480	3266	STARD4								-
ENSG00000172432	1682	1785	1868	2160	2727	2734	1770	2004	2149	3763	2545	3087	GTPBP2								-
ENSG00000283041	2174	2078	2155	1872	1811	2144	2355	1879	3125	3171	2423	3060	AC008038.1								-
ENSG00000159720	2489	2390	2387	2311	2305	2576	2075	1953	2418	2600	2172	2571	ATP6V0D1								-
ENSG00000141867	2037	2067	2160	2080	2178	2188	2269	1785	2752	3385	2346	2999	BRD4								-
ENSG00000109861	2109	2111	2136	1648	1492	1687	2695	1726	3237	3322	2635	3447	CTSC								-
ENSG00000159692	2249	2164	2324	2061	2126	2260	2214	2488	2875	2724	2115	2644	CTBP1								-
ENSG00000115234	2337	2148	2267	1877	1971	2056	2289	3004	2711	2900	2071	2599	SNX17								-
ENSG00000149639	2123	2489	2162	2030	2195	2025	2231	2813	2753	2669	2029	2706	SOGA1								-
ENSG00000077942	2533	2573	2672	2355	2493	2596	1669	2122	2030	2776	1967	2414	FBLN1								-
ENSG00000185650	2239	2341	2252	2163	2279	2369	2188	1245	2818	3127	2209	2961	ZFP36L1								Others
ENSG00000130227	2198	2255	2155	1898	1857	1898	2460	1917	2992	3247	2303	3001	XPO7								-
ENSG00000184900	2238	2167	2395	2018	1671	2011	2453	2070	3087	2989	2220	2838	SUMO3								-
ENSG00000130779	2128	2375	1997	2030	2131	2096	2159	2148	2721	3167	2259	2940	CLIP1								-
ENSG00000149547	2127	2281	2129	1878	1751	2017	2317	2446	2683	2955	2519	3043	EI24								-
ENSG00000173039	2460	2381	2369	2267	2380	2427	2091	1229	2447	3003	2293	2795	RELA								RHD
ENSG00000110108	2521	2285	2416	2223	2288	2506	1887	1976	2376	2667	2248	2735	TMEM109								-
ENSG00000100242	2335	2314	2461	2359	2465	2510	1773	2582	2126	2691	2059	2450	SUN2								-
ENSG00000143753	2395	2372	2430	2494	2465	2709	1780	1125	2166	2677	2459	3050	DEGS1								-
ENSG00000162576	2182	2167	2324	2819	2937	3007	1392	1989	1768	2692	2245	2589	MXRA8								-
ENSG00000105221	1983	2005	1973	1688	1848	1975	2534	2421	3062	3263	2363	2946	AKT2								-
ENSG00000104388	2167	2207	2053	2297	2025	2297	2015	1910	2572	2929	2414	3167	RAB2A								-
ENSG00000140983	1990	2068	2116	2037	2048	2158	2115	3403	2537	2787	2123	2660	RHOT2								-
ENSG00000131165	2198	2130	2243	2063	2093	2366	2088	2819	2578	2574	2286	2597	CHMP1A								-
ENSG00000137628	1848	1831	1775	1175	1009	1150	2733	3091	3541	4079	2412	3388	DDX60								-
ENSG00000160633	2227	2232	2270	1940	1922	2060	2055	3343	2399	2620	2205	2748	SAFB								-
ENSG00000231925	1992	2031	2063	1937	2179	2207	2122	1879	2627	3283	2511	3172	TAPBP								-
ENSG00000100504	1996	1971	1815	1514	1472	1640	2794	2686	3472	3188	2402	3042	PYGL								-
ENSG00000004399	2481	2595	2669	2575	2591	2687	1664	1573	2100	2576	1981	2492	PLXND1								-
ENSG00000183726	2183	2333	2147	2158	2060	2359	1969	1808	2394	2993	2432	3132	TMEM50A								-
ENSG00000130255	2159	1865	1920	1894	1874	2096	2167	2654	2809	3114	2396	3019	RPL36								-
ENSG00000088986	2580	2447	2387	2229	1991	2142	2264	926	2540	2699	2577	3184	DYNLL1								-
ENSG00000163660	2018	2173	1907	2418	2521	2576	1644	1593	2110	3232	2473	3285	CCNL1								-
ENSG00000111667	2356	2184	2268	1858	1885	2075	2274	3136	2698	2546	2057	2608	USP5								-
ENSG00000129968	2252	2148	2295	1940	2182	2218	2064	3246	2456	2517	2131	2481	ABHD17A								-
ENSG00000172053	2194	2116	2243	2022	2126	2052	2321	2383	2838	2816	2174	2637	QARS								-
ENSG00000088812	2332	2455	2334	2404	2518	2514	1883	2164	2208	2720	1944	2446	ATRN								-
ENSG00000141568	2087	2028	2170	1831	2058	2081	2456	2095	3095	3147	2100	2773	FOXK2								Fork
ENSG00000173517	2273	2470	2203	2230	2120	2278	1997	1582	2563	3024	2194	2986	PEAK1								-
ENSG00000234741	1759	1742	1693	1723	1806	1966	2139	2585	2883	3719	2539	3358	GAS5								-
ENSG00000276043	2349	2433	2345	2043	2012	2065	2128	2201	2552	2591	2406	2777	UHRF1								-
ENSG00000103365	2281	2490	2246	2227	2246	2375	1887	1897	2451	2737	2185	2872	GGA2								-
ENSG00000155097	1927	2244	1895	2121	2269	2343	1967	2269	2547	2996	2315	2997	ATP6V1C1								-
ENSG00000099814	2064	2080	2277	2060	2394	2336	2117	2569	2417	2909	2011	2642	CEP170B								-
ENSG00000138768	1936	2041	1965	2138	2182	2289	2120	1389	2606	3505	2460	3244	USO1								-
ENSG00000074696	2214	2264	2083	2075	2022	2247	2036	1417	2583	3076	2545	3310	HACD3								-
ENSG00000163041	2163	2130	1988	2152	2060	2330	1984	1291	2502	3148	2725	3388	H3F3A								-
ENSG00000088205	2018	2156	1990	1875	1700	1917	2302	2444	2816	3094	2398	3131	DDX18								-
ENSG00000139496	2295	2512	2275	2308	2072	2288	1937	1350	2375	3071	2295	3053	NUP58								-
ENSG00000153395	2303	2374	2298	1727	1704	1780	2249	2999	2653	2543	2232	2968	LPCAT1								-
ENSG00000136997	2005	2025	1884	1737	1716	1878	2532	1676	3029	3575	2553	3208	MYC								bHLH
ENSG00000197702	2204	2221	2091	2374	2315	2387	1865	1587	2401	3080	2379	2852	PARVA								-
ENSG00000131508	2284	2251	2261	2159	2054	2299	2009	1948	2502	2875	2265	2847	UBE2D2								-
ENSG00000172493	2115	2416	2195	1912	2031	1966	2179	1822	3165	3010	2076	2851	AFF1								AF-4
ENSG00000154845	2237	2281	2180	1828	1791	2067	2314	2231	2829	2873	2217	2887	PPP4R1								-
ENSG00000136108	2222	2345	2173	1899	1744	2050	2183	1991	2709	2953	2390	3038	CKAP2								-
ENSG00000160294	2173	2247	2132	1979	2085	1939	2078	2900	2718	2729	2008	2686	MCM3AP								-
ENSG00000135821	1973	1910	2005	1865	1848	1996	2253	2622	2641	3125	2396	3036	GLUL								-
ENSG00000161904	1720	1715	1785	2075	2165	2280	1887	3854	2310	3072	2127	2675	LEMD2								-
ENSG00000113384	2207	2304	2022	1972	1955	2119	1849	2819	2358	2849	2323	2884	GOLPH3								-
ENSG00000014641	2156	1984	1967	1889	1783	1910	2296	2930	2749	2861	2268	2832	MDH1								-
ENSG00000137807	1951	2050	1977	1918	1791	1952	2257	2232	2673	3211	2456	3144	KIF23								-
ENSG00000136244	1302	1355	1280	2312	2243	2589	1296	997	1668	4583	3518	4468	IL6								-
ENSG00000103249	1920	1924	1935	2757	3246	3275	1563	1836	1864	2829	2012	2448	CLCN7								-
ENSG00000135842	1961	1958	1832	1995	2186	2306	2014	2296	2672	3157	2257	2966	FAM129A								-
ENSG00000169992	2353	2706	2528	2167	2346	2279	1853	1919	2236	2462	2088	2654	NLGN2								-
ENSG00000177156	1823	1790	1756	1752	1666	2004	2334	3231	2767	2982	2421	3059	TALDO1								-
ENSG00000145833	2372	2389	2274	2116	1968	2079	2035	1968	2281	2738	2319	3041	DDX46								-
ENSG00000144674	1892	2044	1722	1946	2029	2087	2063	2410	2606	3493	2255	3027	GOLGA4								-
ENSG00000131238	2482	2391	2309	2269	2261	2477	1873	1625	2359	2733	2115	2669	PPT1								-
ENSG00000103018	2283	2215	2092	1962	2125	2162	2045	2176	2544	2548	2377	3026	CYB5B								-
ENSG00000054654	1981	2295	2173	1887	1949	1726	1977	2315	2885	3232	2168	2944	SYNE2								-
ENSG00000130340	2028	2152	2039	2259	2276	2234	1811	2074	2467	3091	2255	2835	SNX9								-
ENSG00000182149	2133	2188	2139	2023	2049	2211	1924	2786	2338	2776	2255	2682	IST1								-
ENSG00000167792	2025	1899	1911	1808	1756	1920	2134	3714	2660	2886	2159	2629	NDUFV1								-
ENSG00000153560	2052	2065	1979	1944	1865	1928	2163	3361	2613	2597	2151	2776	UBP1								CP2
ENSG00000180357	2139	2239	2262	2029	2138	2022	2203	1473	2743	2961	2260	3009	ZNF609								-
ENSG00000139921	2029	2066	1989	1921	1827	2036	1964	2427	2424	3091	2532	3168	TMX1								-
ENSG00000127314	2811	2648	2636	2570	2446	2567	1543	1408	1896	2323	1986	2639	RAP1B								-
ENSG00000166340	1957	2376	2016	2590	2823	2699	1684	917	2342	2987	2251	2822	TPP1								-
ENSG00000130382	2257	2220	2293	2082	2181	2138	2175	1819	2461	2943	2159	2735	MLLT1								Others
ENSG00000116161	2273	2270	2223	1905	1753	1893	1851	3173	2431	2545	2200	2941	CACYBP								-
ENSG00000178691	2155	2367	2151	1772	1814	1941	2144	2139	2794	3071	2154	2953	SUZ12								-
ENSG00000104529	2161	2036	1989	1768	1893	1916	2158	3119	2620	2815	2245	2720	EEF1D								-
ENSG00000198682	2216	2312	2186	1914	1893	1981	2444	1942	2975	2600	2225	2744	PAPSS2								-
ENSG00000176953	2073	2315	2110	1898	1969	1959	2073	2361	2448	3002	2267	2946	NFATC2IP								-
ENSG00000162368	2127	2283	2176	2068	2063	2223	2006	2127	2332	2856	2292	2867	CMPK1								-
ENSG00000148840	2026	2209	2086	1992	1886	1978	2178	2066	2758	3085	2183	2960	PPRC1								-
ENSG00000115233	2255	2217	2077	1924	1753	1954	2160	2388	2635	2790	2326	2916	PSMD14								-
ENSG00000106636	2046	1995	1936	2043	1985	2277	2095	2352	2617	2921	2366	2751	YKT6								-
ENSG00000133961	2561	2717	2510	2188	2174	2221	1858	1096	2360	2563	2258	2853	NUMB								-
ENSG00000100029	2004	2008	2047	1896	1916	2093	2150	2880	2477	2810	2317	2732	PES1								-
ENSG00000049323	2843	2950	2987	1993	2076	2124	1731	2246	2307	2235	1750	2081	LTBP1								-
ENSG00000138867	2236	2239	2138	2054	2074	2183	2074	1935	2583	2795	2267	2745	GUCD1								-
ENSG00000166181	2099	2172	2094	1833	1874	1975	2098	2127	2759	2894	2248	3149	API5								-
ENSG00000112335	2516	2295	2307	2275	2275	2365	1841	1534	2402	2571	2222	2703	SNX3								-
ENSG00000117362	1853	2006	1992	2087	2148	2301	2080	2176	2540	2922	2357	2833	APH1A								-
ENSG00000056586	2192	2455	2054	2120	2066	2186	1997	1740	2492	3016	2182	2787	RC3H2								-
ENSG00000124067	1890	2008	1941	2385	2797	2769	1580	2175	1928	2900	2114	2799	SLC12A4								-
ENSG00000100300	2312	1957	2253	1914	1842	2263	2034	2556	2595	2689	2137	2722	TSPO								-
ENSG00000171793	1935	1835	1792	1967	1779	1920	2150	2499	2728	3261	2349	3047	CTPS1								-
ENSG00000164466	2701	2903	2519	2186	2105	2140	1902	1371	2325	2487	2033	2589	SFXN1								-
ENSG00000140553	2224	2177	2245	1977	2132	2081	1960	3466	2389	2344	1966	2294	UNC45A								-
ENSG00000135636	2202	2055	2342	1701	1633	1751	2329	2773	3012	2979	1993	2460	DYSF								-
ENSG00000100221	2030	2319	2186	2236	2355	2453	1886	1559	2213	2941	2258	2785	JOSD1								-
ENSG00000125755	1980	2005	2160	1860	1912	2173	2155	2492	2723	2891	2173	2691	SYMPK								-
ENSG00000103653	2125	1994	2067	1636	1874	2024	2297	2659	2809	2800	2158	2771	CSK								-
ENSG00000112759	2250	2226	2266	2271	2145	2415	1821	1263	2404	2898	2405	2848	SLC29A1								-
ENSG00000111145	1916	1942	1941	2297	2269	2463	1845	1292	2237	3133	2611	3264	ELK3								ETS
ENSG00000109805	2046	2112	2025	1714	1687	1793	2125	2529	2660	3016	2444	3056	NCAPG								-
ENSG00000103275	2211	2208	2224	2036	2049	2339	1946	1949	2396	2883	2151	2783	UBE2I								-
ENSG00000111321	2110	2121	2299	2182	2394	2460	2020	1698	2505	2769	2047	2568	LTBR								-
ENSG00000198113	2612	2584	2670	2025	2183	2234	1698	2822	2044	2268	1764	2224	TOR4A								-
ENSG00000182979	2024	2051	2167	1929	1914	1940	2321	1936	2863	3157	2089	2736	MTA1								zf-GATA
ENSG00000089351	1949	2032	1925	1758	1939	1992	2168	2737	2872	3107	1975	2669	GRAMD1A								-
ENSG00000186660	2026	1993	2002	1695	1844	1890	2378	1633	3008	3357	2274	3002	ZFP91								zf-C2H2
ENSG00000186522	2234	2347	2128	1930	1792	1968	2089	1957	2617	2825	2335	2878	2025-09-10								-
ENSG00000119596	1912	2220	2102	2062	2116	2054	2029	1912	2649	2954	2072	3015	YLPM1								-
ENSG00000153823	1865	1943	1854	1920	1883	2014	1958	1360	2630	3580	2670	3409	PID1								-
ENSG00000196141	2254	2237	2095	2120	1986	2226	1965	1161	2395	3245	2326	3049	SPATS2L								-
ENSG00000198843	2115	2248	2132	2114	1951	2161	1989	1737	2460	2712	2370	3069	SELENOT								-
ENSG00000173442	2109	2340	2284	1948	2132	2104	1737	3591	1962	2434	1989	2414	EHBP1L1								-
ENSG00000118689	1592	1738	1552	1850	1913	1898	2121	3011	2786	3381	2308	2889	FOXO3								Fork
ENSG00000204590	2344	2339	2296	1929	2055	2155	1851	2549	2280	2467	2181	2592	GNL1								-
ENSG00000119917	2153	2185	2090	1142	1143	1152	2738	3099	3692	2958	2017	2665	IFIT3								-
ENSG00000107263	1839	1842	1865	2186	2307	2297	2018	1998	2427	3290	2251	2712	RAPGEF1								-
ENSG00000197111	2212	2235	2142	2022	1965	2153	2270	822	2996	3153	2189	2833	PCBP2								-
ENSG00000180776	2131	2084	1972	2160	1992	2177	1930	1446	2346	3028	2462	3247	ZDHHC20								-
ENSG00000185122	2071	2074	2070	1890	2112	2116	2160	2354	2510	2947	1998	2659	HSF1								HSF
ENSG00000163191	2257	2233	2036	2287	2010	2330	1934	783	2558	2882	2650	3000	S100A11								-
ENSG00000075218	2173	2161	2151	1833	1897	2026	2256	1927	2597	2578	2380	2981	GTSE1								-
ENSG00000163479	1890	1954	1900	2424	2432	2770	1672	1213	2179	3106	2473	2941	SSR2								-
ENSG00000067704	2173	2130	2019	1771	1744	1861	2311	2774	2697	2739	2156	2574	IARS2								-
ENSG00000105438	1895	1884	1823	2157	2161	2284	1987	1251	2432	3231	2673	3155	KDELR1								-
ENSG00000141644	1942	2008	2091	1861	2095	2219	2085	2383	2506	2787	2136	2809	MBD1								MBD
ENSG00000175467	1807	2007	1877	1704	1747	1985	2032	4128	2390	2730	1975	2519	SART1								-
ENSG00000042753	2119	2031	1993	1711	1709	1939	2033	3115	2481	2663	2302	2785	AP2S1								-
ENSG00000198408	1919	2200	1900	2071	2115	2087	1710	2411	2079	2852	2481	3032	OGA								-
ENSG00000049618	1936	2048	2013	1930	2190	2020	2209	1331	2782	3290	2213	2894	ARID1B								ARID
ENSG00000100804	2301	2111	2143	1959	1777	1993	2129	2090	2690	2687	2213	2744	PSMB5								-
ENSG00000035928	2154	2145	1973	1838	1756	1900	2263	2155	2674	3072	2082	2821	RFC1								-
ENSG00000146247	2049	2226	1958	1952	1920	1848	1957	2073	2630	3072	2199	2935	PHIP								-
ENSG00000164134	2207	2260	2079	1699	1612	1772	2273	2464	2621	2721	2191	2908	NAA15								-
ENSG00000110395	2374	2632	2393	2098	2220	2086	1919	1534	2450	2561	1969	2562	CBL								-
ENSG00000166479	2408	2498	2388	2199	2063	2262	1552	1944	2045	2588	2117	2729	TMX3								-
ENSG00000074181	2751	2671	2974	2152	2200	2157	1598	2491	2070	1985	1691	2048	NOTCH3								-
ENSG00000107290	1990	2249	2174	2055	2151	2116	1864	1712	2273	3023	2144	3032	SETX								-
ENSG00000197894	2213	2154	2036	1892	1799	2075	2062	2210	2617	2694	2205	2795	ADH5								-
ENSG00000108588	1920	1963	1906	1951	1916	2240	1789	2680	2115	2969	2274	3015	CCDC47								-
ENSG00000023909	1853	1955	1866	1663	1654	1773	2218	2259	3000	2960	2456	3068	GCLM								-
ENSG00000197006	2109	2147	1995	1900	1850	1961	1997	3090	2596	2632	1955	2489	METTL9								-
ENSG00000090905	1968	2118	2094	1916	1888	1886	2238	1480	2770	2881	2396	3078	TNRC6A								-
ENSG00000118257	1715	1901	1803	2930	2897	2980	1401	1043	1849	3230	2140	2819	NRP2								-
ENSG00000167468	2204	1970	2110	2222	2272	2486	1843	1866	2340	2589	2134	2662	GPX4								-
ENSG00000130024	1833	2036	1810	1626	1501	1600	2156	2647	2769	3348	2317	3044	PHF10								-
ENSG00000107854	2068	2327	2121	1981	1987	1942	2044	2555	2610	2607	1836	2606	TNKS2								-
ENSG00000111142	2194	2128	2015	1718	1642	1694	2066	3260	2504	2642	2051	2749	METAP2								-
ENSG00000144802	2169	2353	2142	1663	1685	1696	2266	2677	2879	2493	2013	2612	NFKBIZ								-
ENSG00000131653	1803	1875	2072	1770	1804	1916	2376	2521	2883	2895	2097	2631	TRAF7								-
ENSG00000103353	2163	2094	2224	2031	1990	2060	1961	2156	2549	2602	2058	2753	UBFD1								-
ENSG00000100207	1811	1885	1647	1710	1813	1880	2378	1735	3017	3336	2280	3138	TCF20								-
ENSG00000153071	1974	1968	1888	1868	1769	1928	2341	1198	3016	3186	2416	3052	DAB2								-
ENSG00000104067	1990	2038	1847	1798	1850	1887	2266	2091	2658	3007	2325	2847	TJP1								-
ENSG00000251493	2761	2335	2754	2595	2594	2475	1627	2215	1865	1883	1535	1963	FOXD1								Fork
ENSG00000078674	1856	2084	1811	1807	1894	1867	2118	2385	2607	3005	2247	2893	PCM1								-
ENSG00000166750	1714	1862	1738	2031	2062	2085	1684	1394	2048	3735	2694	3527	SLFN5								-
ENSG00000169727	2180	1935	2124	1833	1947	2035	2268	2114	2713	2624	2086	2650	GPS1								-
ENSG00000108349	2096	2221	2092	1918	1978	1947	2113	2420	2620	2727	1843	2530	CASC3								-
ENSG00000067066	1793	1735	1766	2058	1990	2163	1653	1326	2173	3744	2572	3523	SP100								SAND
ENSG00000111481	1996	2032	1947	2027	2023	2102	2027	1563	2541	2974	2341	2921	COPZ1								-
ENSG00000159403	2327	2367	2311	2560	2769	2860	1376	1334	1879	2532	1791	2386	C1R								-
ENSG00000089248	1858	1826	1782	2036	2152	2436	1920	1490	2415	3122	2421	3034	ERP29								-
ENSG00000104969	2208	2129	2074	1929	1936	2046	2100	2090	2627	2592	2138	2623	SGTA								-
ENSG00000141580	2098	2183	2210	2034	1875	2093	2047	1847	2546	2637	2239	2676	WDR45B								-
ENSG00000159346	1994	2066	1991	2047	2103	2261	2002	1227	2457	2969	2282	3063	ADIPOR1								-
ENSG00000163956	2210	2038	2194	1913	2059	2233	1751	3173	2173	2420	1950	2341	LRPAP1								-
ENSG00000108312	2104	2194	2192	1929	1896	2078	1806	2642	2171	2534	2217	2689	UBTF								HMG
ENSG00000156471	2036	1986	2019	2195	2058	2323	1774	1437	2161	2971	2477	3008	PTDSS1								-
ENSG00000133872	1672	1815	1611	2081	2075	2436	1660	2056	1998	3269	2628	3126	SARAF								-
ENSG00000087152	2157	2213	2226	2099	2104	2140	1752	2428	2057	2568	2117	2558	ATXN7L3								-
ENSG00000101444	2007	1921	1987	1652	1626	1709	2521	2272	3031	2741	2236	2716	AHCY								-
ENSG00000172009	2024	1981	1947	1702	1729	1937	2111	3436	2380	2520	2142	2499	THOP1								-
ENSG00000179195	2013	2069	1990	1984	1984	2067	2010	1485	2438	3004	2318	3040	ZNF664								zf-C2H2
ENSG00000140464	1808	1785	1845	1872	1814	2056	1928	2224	2197	3173	2520	3172	PML								-
ENSG00000065613	2064	2243	2082	1627	1752	1722	2094	3210	2629	2537	2045	2366	SLK								-
ENSG00000198677	1943	2056	1957	1831	1843	1913	2094	2286	2760	2966	2054	2651	TTC37								-
ENSG00000134107	1587	1759	1690	2723	2842	2792	1263	922	1696	3156	2567	3351	BHLHE40								bHLH
ENSG00000166794	1908	1748	1700	2268	2353	2865	1378	1637	1774	3237	2349	3131	PPIB								-
ENSG00000140829	1988	2164	2055	1852	1956	2115	1964	2548	2390	2629	2064	2617	DHX38								-
ENSG00000143774	2259	2074	2096	1982	2037	2130	1800	1928	2374	2644	2135	2845	GUK1								-
ENSG00000005810	2046	2117	2000	1579	1778	1588	2234	2821	2842	2800	1815	2674	MYCBP2								-
ENSG00000129245	1971	1831	1952	1879	1896	2258	1948	3020	2382	2716	1961	2477	FXR2								-
ENSG00000165637	1916	2018	1930	1882	1835	1889	2158	1924	2681	3023	2212	2821	VDAC2								-
ENSG00000125686	2047	2218	1946	1852	1873	1834	2232	1231	2892	2974	2229	2888	MED1								-
ENSG00000086015	2126	2277	2195	1970	2086	2140	2062	2113	2610	2602	1787	2240	MAST2								-
ENSG00000100226	2173	2150	2252	2045	2147	2105	1840	1864	2381	2734	1981	2508	GTPBP1								-
ENSG00000168411	1876	2002	1883	1862	1928	2010	2054	1669	2492	2950	2445	2965	RFWD3								-
ENSG00000157613	1979	1995	2003	2065	2127	2289	1968	1690	2237	2698	2280	2797	CREB3L1								TF_bZIP
ENSG00000113569	2142	2069	1918	1731	1698	1829	2163	1585	2603	3065	2247	3053	NUP155								-
ENSG00000170515	2002	2014	2022	1629	1576	1757	2290	1574	2825	2800	2422	3191	PA2G4								-
ENSG00000136574	2385	2432	2473	1567	1461	1560	2359	2503	3009	2277	1829	2223	GATA4								zf-GATA
ENSG00000140632	2183	2275	2097	1798	1871	1817	2183	1980	2662	2660	2018	2534	GLYR1								-
ENSG00000149503	2001	2038	1986	1835	1790	1928	2180	2105	2542	2701	2248	2722	INCENP								-
ENSG00000198355	2079	1978	2046	1898	2123	2174	1647	3924	2214	2272	1604	2115	PIM3								-
ENSG00000168214	2352	2522	2236	2054	1978	2048	1968	1241	2314	2703	1974	2681	RBPJ								CSL
ENSG00000142002	1900	1970	1886	2240	2413	2400	1623	1696	2255	2804	2230	2647	DPP9								-
ENSG00000272391	1872	2081	1906	1916	2126	2140	1927	1735	2393	3043	2170	2732	POM121C								-
ENSG00000132463	2073	2031	2001	1824	1769	1935	1906	2730	2390	2581	2135	2665	GRSF1								-
ENSG00000103197	1925	2004	2058	1962	2051	2116	1943	2701	2350	2809	1844	2268	TSC2								-
ENSG00000126261	1999	2172	1910	1752	1621	1870	2081	1774	2621	3007	2270	2953	UBA2								-
ENSG00000120948	1961	2013	2002	1781	1737	1902	2128	2531	2338	2766	2109	2753	TARDBP								-
ENSG00000183431	2041	2147	1894	1838	1617	1841	2015	2477	2433	2773	2213	2717	SF3A3								-
ENSG00000120733	1890	2040	2088	1791	1885	1919	2025	2124	2585	2749	2187	2713	KDM3B								-
ENSG00000122966	1984	2121	2084	1931	2073	1904	2026	1687	2565	3052	1936	2613	CIT								-
ENSG00000159399	1872	2172	2016	1294	1428	1429	2304	3120	2803	2633	2088	2803	HK2								-
ENSG00000064607	2131	2169	2205	1939	1961	1900	2129	1993	2596	2609	1868	2461	SUGP2								-
ENSG00000140406	1879	1889	1892	1951	2259	2175	1644	3276	1944	2441	2150	2439	TLNRD1								-
ENSG00000153207	2044	2236	2055	1852	1724	1862	1978	2209	2506	2636	2110	2696	AHCTF1								-
ENSG00000172466	1984	2126	1808	1802	1941	2047	1845	1681	2365	3017	2213	3076	ZNF24								zf-C2H2
ENSG00000142634	2303	2337	2362	1901	1926	1908	1888	2618	2242	2067	1983	2360	EFHD2								-
ENSG00000135926	1497	1647	1552	1760	1793	1931	1964	2028	2479	3229	2754	3256	TMBIM1								-
ENSG00000130204	2098	1895	2141	1907	1865	2058	2096	2098	2428	2609	2216	2463	TOMM40								-
ENSG00000138834	1995	2053	2120	2005	2240	2141	1862	2363	2300	2774	1686	2329	MAPK8IP3								-
ENSG00000160075	1980	1905	1900	1838	1763	1961	2064	2394	2553	2628	2110	2753	SSU72								-
ENSG00000185591	1964	2081	1915	1887	1846	1934	1976	1370	2671	3069	2215	2877	SP1								zf-C2H2
ENSG00000165891	1890	2014	1807	2093	2216	2121	1796	1760	2136	3077	2178	2706	E2F7								E2F
ENSG00000135114	1990	1875	1943	692	564	677	3658	3334	4810	2353	1703	2181	OASL								-
ENSG00000102908	2184	2371	2163	1824	2019	1821	2104	1339	2704	2843	1843	2561	NFAT5								RHD
ENSG00000158545	1921	1968	2070	1824	1872	1916	2013	2481	2378	2690	2074	2565	ZC3H18								-
ENSG00000058804	1860	1926	1762	1813	1737	1859	2142	1621	2565	2995	2528	2962	NDC1								-
ENSG00000180957	2246	2335	2199	1983	1805	1939	1856	1758	2166	2671	2204	2603	PITPNB								-
ENSG00000142168	2154	1834	2061	1719	1444	1643	2127	2965	2484	2523	2191	2617	SOD1								-
ENSG00000100266	2053	2129	1964	1968	1903	1976	1854	2131	2371	2532	2090	2753	PACSIN2								-
ENSG00000100632	2177	2036	1930	1914	1648	1872	2087	1312	2593	2715	2317	3110	ERH								-
ENSG00000161021	2190	2306	2264	1919	1970	1968	1807	1625	2329	2652	2066	2610	MAML1								-
ENSG00000137310	2216	2172	2294	1896	1885	2011	1766	2260	2100	2514	2052	2530	TCF19								Others
ENSG00000164930	1953	2224	1930	2202	2289	2290	1688	1665	2225	2629	1956	2638	FZD6								-
ENSG00000127054	1961	2001	2005	1840	1807	2043	2086	2030	2498	2821	2101	2478	INTS11								-
ENSG00000112739	2105	2161	1900	1735	1559	1742	2097	1940	2586	2807	2059	2959	PRPF4B								-
ENSG00000156273	2636	2923	2786	2303	2224	2335	1351	1516	1901	2206	1474	1994	BACH1								TF_bZIP
ENSG00000102900	2018	1897	2040	1677	1693	1847	2173	2395	2642	2685	2078	2497	NUP93								-
ENSG00000008394	1580	1432	1368	1299	1315	1426	2536	2004	3279	3350	2715	3334	MGST1								-
ENSG00000177697	1880	1879	1957	2234	2321	2394	1728	1428	2014	2736	2339	2674	CD151								-
ENSG00000087191	2190	1988	2204	1737	1693	1867	2201	1784	2538	2629	2086	2654	PSMC5								-
ENSG00000159658	1889	2081	1886	1899	1946	1945	1935	1780	2293	2761	2343	2799	EFCAB14								-
ENSG00000178950	1930	1965	1952	1923	2183	2146	1866	2403	2189	2753	1814	2431	GAK								-
ENSG00000169018	1742	1931	1730	1695	1803	1846	1951	2639	2434	3077	2067	2629	FEM1B								-
ENSG00000143420	1962	2080	1931	1731	1779	1954	2025	2475	2382	2673	1970	2553	ENSA								-
ENSG00000177963	2022	2059	2009	2040	1984	2104	1781	2204	2251	2516	2088	2450	RIC8A								-
ENSG00000102531	2309	2464	2175	2292	2317	2362	1406	1111	1902	2758	1882	2511	FNDC3A								-
ENSG00000228716	2282	2212	2037	1853	1649	1812	1894	1394	2530	2700	2285	2823	DHFR								-
ENSG00000023516	2006	2203	1996	1764	1689	1699	1933	1893	2443	2893	2092	2856	AKAP11								-
ENSG00000133275	1944	1905	2038	1900	2064	2122	1884	2247	2284	2554	2017	2507	CSNK1G2								-
ENSG00000167258	2059	2154	2175	1931	1982	1947	2010	1338	2369	2747	1973	2762	CDK12								-
ENSG00000117410	1684	1591	1799	2262	2380	2684	1520	1530	2007	2848	2399	2741	ATP6V0B								-
ENSG00000122359	2075	2059	2065	1969	1995	2118	1902	1700	2313	2567	2071	2610	ANXA11								-
ENSG00000188313	1277	1213	1232	1786	1555	1820	1472	1669	1859	4139	3251	4138	PLSCR1								-
ENSG00000138594	2065	2210	2058	1616	1567	1637	2145	1745	2937	2648	2006	2774	TMOD3								-
ENSG00000141258	2174	2386	2314	1965	2228	2159	1762	2256	2119	2186	1702	2157	SGSM2								-
ENSG00000004142	2033	1860	2039	1768	1879	1870	2115	2038	2592	2558	2125	2526	POLDIP2								-
ENSG00000090372	1978	1999	1993	1920	1971	2155	2056	1501	2577	2858	1935	2460	STRN4								-
ENSG00000163655	1976	2148	2021	1689	1668	1805	2042	1952	2462	2887	2068	2677	GMPS								-
ENSG00000143970	1928	2208	1966	1923	1963	1847	1917	1620	2561	2837	2051	2570	ASXL2								-
ENSG00000198663	1833	2013	1879	1957	2111	2069	1861	1377	2356	2879	2208	2835	C6orf89								-
ENSG00000146834	2229	2191	2130	1803	2000	2117	1807	2275	2133	2313	1978	2390	MEPCE								-
ENSG00000116649	2085	2019	1885	1857	1810	2047	2143	1765	2530	2592	2061	2565	SRM								-
ENSG00000111817	1641	1821	1672	2271	2133	2254	1628	1304	1970	3291	2325	3030	DSE								-
ENSG00000133104	2046	2283	2014	1906	1901	1950	1861	2024	2299	2560	1959	2536	SPART								-
ENSG00000155254	2189	2186	2327	2200	2361	2293	1647	1763	1871	2358	1843	2275	MARVELD1								-
ENSG00000107566	2033	2228	2116	1765	1822	1898	1882	1616	2500	2756	2021	2673	ERLIN1								-
ENSG00000118046	1738	1719	1824	1684	1875	2042	1605	4280	2118	2362	1822	2239	STK11								-
ENSG00000122203	2008	1969	1911	1927	1918	2053	1930	1323	2510	2767	2235	2742	KIAA1191								-
ENSG00000131626	1812	1898	1717	1956	2081	2201	1923	1926	2380	2915	1971	2508	PPFIA1								-
ENSG00000171241	2151	2230	2176	2221	2149	2330	1498	2425	1755	2273	1757	2308	SHCBP1								-
ENSG00000198853	1411	1469	1534	1952	2155	2339	1615	1608	2067	3595	2396	3122	RUSC2								-
ENSG00000092964	2674	2774	2803	1683	1788	1712	1942	1916	2369	1810	1725	2064	DPYSL2								-
ENSG00000149289	1684	2064	1744	1864	2157	2115	1687	1747	2334	2981	2100	2777	ZC3H12C								-
ENSG00000164164	1802	1905	1745	1751	1670	1686	1845	2399	2352	2962	2194	2939	OTUD4								-
ENSG00000101412	1905	1888	2015	1949	2131	2213	1786	2023	2241	2693	2003	2382	E2F1								E2F
ENSG00000174238	2155	2332	2296	2141	2195	2148	1688	1465	1988	2221	1985	2614	PITPNA								-
ENSG00000185164	2211	2024	1957	2324	2021	2469	1551	1548	2067	2727	1827	2499	NOMO2								-
ENSG00000110697	1890	1846	2036	1887	2149	2144	1816	2037	2276	2692	1976	2464	PITPNM1								-
ENSG00000100220	1863	1820	1737	1731	1654	1731	2064	3123	2368	2556	2034	2527	RTCB								-
ENSG00000186432	1933	2066	1809	1798	1758	1843	1996	1815	2399	2850	2195	2734	KPNA4								-
ENSG00000151176	2188	2236	2203	2410	2661	2624	1541	1088	1914	2342	1814	2175	PLBD2								-
ENSG00000106723	1951	2007	1864	1774	1748	1829	1994	1796	2568	2779	2121	2750	SPIN1								-
ENSG00000214078	1926	1897	1992	1812	1734	1944	2077	2154	2739	2795	1789	2313	CPNE1								-
ENSG00000143369	2417	2520	2549	2281	2225	2486	1535	619	2026	2418	1862	2219	ECM1								-
ENSG00000123240	1741	1772	1727	1964	2091	2156	1816	1574	2396	2939	2200	2758	OPTN								-
ENSG00000101161	1835	1758	1835	1779	1650	1896	1987	3058	2376	2528	2087	2342	PRPF6								-
ENSG00000151414	2346	2467	2199	2408	2188	2542	1450	1692	1806	2185	1579	2242	NEK7								-
ENSG00000156639	1889	1853	1732	1769	1670	1910	2113	1435	2653	3151	2174	2753	ZFAND3								-
ENSG00000107438	1963	1934	2014	1744	1596	1789	1995	1882	2584	2670	2132	2798	PDLIM1								-
ENSG00000144567	1826	1831	1759	2068	2207	2402	1791	1862	2165	2645	2091	2449	RETREG2								-
ENSG00000111737	2213	2189	2274	2013	1997	2116	1875	1202	2213	2424	2065	2515	RAB35								-
ENSG00000113716	1796	1833	1860	1996	2072	2192	1712	1838	2215	2864	2174	2541	HMGXB3								HMG
ENSG00000090020	1997	2232	2209	2387	2727	2673	1505	1081	1649	2343	1947	2337	SLC9A1								-
ENSG00000112851	1756	2051	1771	1804	1901	1942	1782	1880	2342	2885	2110	2849	ERBIN								-
ENSG00000100714	2083	2052	2012	1669	1676	1700	2126	1505	2532	2907	2100	2708	MTHFD1								-
ENSG00000117143	1424	1396	1357	1439	1199	1491	2390	2194	2820	3272	2595	3489	UAP1								-
ENSG00000163939	2018	2214	2086	1766	1825	1840	1954	1744	2528	2682	1872	2527	PBRM1								HMG
ENSG00000157827	2691	3123	2726	1865	1990	1895	1831	2092	2397	1722	1217	1503	FMNL2								-
ENSG00000111605	2002	2125	1848	1691	1711	1738	1919	1781	2393	2887	2120	2831	CPSF6								-
ENSG00000119487	1938	1996	2139	1999	1962	2103	1815	1874	2203	2394	2053	2566	MAPKAP1								-
ENSG00000100697	2068	2407	2116	1963	1988	1897	1628	1992	2138	2612	1764	2459	DICER1								-
ENSG00000163625	1848	2019	1936	1814	1979	1828	1830	1826	2581	2778	1941	2630	WDFY3								-
ENSG00000139613	2066	2140	1900	1894	1818	1875	2064	1480	2523	2813	1946	2484	SMARCC2								MYB
ENSG00000171608	1975	1897	1900	1921	1960	1990	1750	2311	2239	2626	1948	2430	PIK3CD								-
ENSG00000114120	1896	2135	1944	1984	2061	2141	1641	1832	2143	2622	1947	2591	SLC25A36								-
ENSG00000160072	1864	1701	1807	1647	1714	1808	1968	3018	2326	2567	2075	2432	ATAD3B								-
ENSG00000090006	1747	1917	1917	1936	2135	2114	1591	2684	2052	2600	1905	2328	LTBP4								-
ENSG00000157020	1923	1881	1985	1931	1859	2120	1919	1731	2230	2551	2117	2673	SEC13								-
ENSG00000076928	1958	1940	1884	1758	1895	1970	1767	2460	2179	2718	1971	2395	ARHGEF1								-
ENSG00000129562	1883	1707	1791	2311	2196	2473	1741	623	2035	2744	2439	2940	DAD1								-
ENSG00000158941	2051	1946	2055	1841	1756	1840	1957	2163	2389	2500	1931	2453	CCAR2								-
ENSG00000117114	3184	3316	3254	1696	1531	1605	1778	1207	2365	1802	1324	1816	ADGRL2								-
ENSG00000134318	2126	2332	2175	1732	1755	1731	1761	2351	2335	2416	1767	2365	ROCK2								-
ENSG00000128340	2683	2870	2727	1983	1976	2146	1804	925	2159	1944	1624	1992	RAC2								-
ENSG00000170425	2647	2507	2642	1812	1850	2072	1959	1802	2287	1712	1572	1934	ADORA2B								-
ENSG00000151239	1654	1780	1628	1519	1408	1618	2289	1508	2829	3111	2297	3149	TWF1								-
ENSG00000139687	2077	2217	1976	1902	1803	1892	1933	1558	2256	2697	1977	2485	RB1								-
ENSG00000197858	1640	1531	1693	1742	2008	2062	1900	2156	2254	2770	2267	2708	GPAA1								-
ENSG00000151135	1969	1934	1978	1910	1964	2088	1664	1716	2073	2551	2127	2755	TMEM263								-
ENSG00000154734	1874	1990	1951	1469	1586	1533	1948	2548	2345	2846	1976	2634	ADAMTS1								-
ENSG00000171824	2010	2175	2087	1776	1779	1927	1988	1259	2479	2827	1874	2506	EXOSC10								-
ENSG00000008441	2154	2184	2181	1908	2053	2047	1782	1491	2105	2349	1943	2481	NFIX								CTF/NFI
ENSG00000123159	2026	2008	2106	1927	2001	1992	1771	2618	2107	2098	1780	2223	GIPC1								-
ENSG00000099956	2066	1913	1894	1581	1622	1655	2198	2068	2762	2646	1891	2353	SMARCB1								-
ENSG00000140612	1815	1793	1780	1965	1907	2148	1629	2150	2051	2563	2166	2676	SEC11A								-
ENSG00000155463	1956	2048	1927	1871	1746	2052	2023	1188	2510	2784	2019	2518	OXA1L								-
ENSG00000103222	1594	1649	1639	1560	1683	1714	2129	2246	2773	2829	2074	2748	ABCC1								-
ENSG00000110237	1453	1552	1552	2155	2305	2297	1371	1730	1746	3121	2364	2987	ARHGEF17								-
ENSG00000143476	1780	1868	1776	1884	1791	1865	1815	1289	2318	2975	2258	3012	DTL								-
ENSG00000162736	2236	2350	2299	2297	2478	2441	1352	974	1959	2349	1737	2155	NCSTN								-
ENSG00000070047	1892	1905	2026	1782	1833	1920	1744	2590	2024	2434	2052	2419	PHRF1								-
ENSG00000141002	1981	2109	2018	1774	2038	2065	1775	2456	2193	2344	1637	2225	TCF25								Others
ENSG00000148834	1819	1709	1741	2271	2253	2474	1274	2105	1742	2602	2062	2531	GSTO1								-
ENSG00000070367	1945	2121	1828	1729	1802	1848	1781	2273	2279	2596	1868	2502	EXOC5								-
ENSG00000166128	2138	2174	1968	1811	1769	1790	1804	1725	2320	2409	2102	2554	RAB8B								-
ENSG00000109320	1833	1834	1792	1901	1896	1996	1844	1849	2312	2708	2042	2551	NFKB1								RHD
ENSG00000091039	1520	1671	1531	1559	1441	1513	1985	2116	2789	3070	2359	2996	OSBPL8								-
ENSG00000130520	1647	1591	1579	1524	1501	1665	1912	3337	2406	2576	2092	2711	LSM4								-
ENSG00000135766	2063	2171	2246	1839	1830	1789	1771	2199	2078	2189	1953	2411	EGLN1								-
ENSG00000164109	1726	1740	1661	1607	1465	1602	1984	2193	2551	2792	2261	2957	MAD2L1								-
ENSG00000131462	2035	1883	2022	1677	1752	1950	2209	774	2611	2799	2081	2739	TUBG1								-
ENSG00000141380	1979	2036	1895	2045	2051	2108	1674	1178	2114	2724	2036	2688	SS18								-
ENSG00000175203	2036	1973	1928	1724	1759	2085	1942	1537	2522	2429	1946	2639	DCTN2								-
ENSG00000171634	2001	2204	2095	1755	1805	1752	1755	1696	2327	2551	1942	2613	BPTF								-
ENSG00000017797	1758	1807	1728	1567	1542	1669	2103	2589	2654	2645	1936	2494	RALBP1								-
ENSG00000111229	2028	1965	1770	1716	1516	1871	1814	2106	2433	2453	2039	2775	ARPC3								-
ENSG00000101236	2090	2257	2110	1915	1944	1830	1991	1780	2598	2136	1666	2135	RNF24								-
ENSG00000132155	1781	1833	1814	1601	1569	1807	1983	1884	2484	2852	2057	2758	RAF1								-
ENSG00000169567	1836	1747	1783	1594	1505	1744	2078	1491	2807	2788	2197	2837	HINT1								-
ENSG00000147955	1697	1592	1699	1648	1700	1955	1773	2237	2213	2744	2209	2915	SIGMAR1								-
ENSG00000101126	2083	2141	2016	1831	1833	1776	1840	1353	2246	2622	2000	2619	ADNP								Homeobox
ENSG00000198055	1780	1700	1784	1655	1832	1928	1872	2672	2302	2523	1893	2401	GRK6								-
ENSG00000170525	2857	2878	2972	1962	1857	1941	1437	1881	1672	1503	1575	1807	PFKFB3								-
ENSG00000116030	2134	1992	2021	1874	1703	1885	1835	1266	2304	2588	2073	2652	SUMO1								-
ENSG00000166250	2006	2060	1772	1744	1783	1838	1900	1890	2239	2469	2065	2557	CLMP								-
ENSG00000172115	1851	1844	1636	1629	1636	1832	1935	1515	2310	2728	2381	3012	CYCS								-
ENSG00000074416	1491	1501	1669	2349	2178	2539	1383	1265	1832	3030	2166	2875	MGLL								-
ENSG00000067955	2006	2105	1973	1751	1877	1982	1670	2056	1988	2456	1949	2460	CBFB								CBF
ENSG00000167110	1776	1898	1780	1864	2121	2038	1765	1870	2028	2775	1963	2384	GOLGA2								-
ENSG00000011021	1774	1730	1702	1838	2075	2123	1975	1521	2692	2856	1737	2220	CLCN6								-
ENSG00000140545	1548	1643	1619	2326	2480	2635	1371	1307	1734	2868	2101	2594	MFGE8								-
ENSG00000141425	1974	2030	1944	1653	1595	1756	1861	1949	2538	2437	1892	2596	RPRD1A								-
ENSG00000086232	1691	1808	1672	1722	1776	1785	1975	1394	2584	2806	2112	2895	EIF2AK1								-
ENSG00000197256	2086	2192	2212	2081	2091	2138	1503	1414	1900	2201	2024	2365	KANK2								-
ENSG00000116604	1356	1447	1511	2184	2133	2328	1283	1060	1726	3375	2509	3292	MEF2D								SRF
ENSG00000010818	1737	2033	1895	1680	1769	1736	1914	1292	2456	2725	2115	2848	HIVEP2								zf-C2H2
[truncated: 56,736 more rows]

## Sheet: CERS2_normalized_counts
	C21	C22	C23	C24	C25	C26	S1	S2	S3	S4	S5	S6
EEF1A1	105029	102099	103035	103499	102137	104803	130395	173434	131006	126322	129775	122445
MT-CO1	88721.1	94468.8	90371.8	70335.4	67252.7	68510.5	101866	12826	108775	98767.7	91038.9	92000.9
ACTG1	67249.6	64575.2	66030.4	66581.8	63512	65739.1	88798.8	84288.5	92399.6	82998.5	71740.7	71821
COL1A1	89862.8	91372.7	93026.9	79566.8	69579.2	70406.7	57822.7	156569	53205.9	45066.5	51030.7	50156.9
FLNA	56264.5	54240.3	59481.8	65870.4	66282.1	63624.6	65697.1	66234.6	66759.8	66722.7	60540.2	59233.7
ACTB	59025.6	56970.2	58358.2	57055.8	54790.1	57440.6	68137.5	64976.5	67021.5	62015.1	59560.6	57326.4
SERPINE1	31785.1	30598.4	29651.4	101836	96317.1	103360	26761.2	21125.7	26170.3	81127.2	76097.2	77317.3
MT-ND4	56805.7	61389.8	56589.3	59811.4	59317.9	60527.9	60425.2	5020.4	63393.8	64115.9	61742.9	61746.2
MYH9	43637.7	44453.2	43379.2	58191.7	59412.3	56063.8	48542	67499.3	49298.8	61095.1	54345.6	54204.9
FN1	38936.3	40085.9	39597.4	80405.8	70995.5	76163.5	33830.5	24588.2	35257.6	68322.3	59331.5	61583.6
MT-ND2	52894.4	54965.6	51026.9	56742.2	56204.2	58394.5	44862.7	1687.37	46177.8	49245.3	53891.3	52972.7
MMP1	36076.7	36704.6	35006.2	68799.7	73472.5	71970.2	18006.2	18104.4	17905.1	57912.1	64560.5	62870.2
ENO1	51578.9	49072.8	52238.8	47665.5	43896.4	45717	47331.6	35865.2	44824.3	42777.4	47610.7	45748
PKM	47756.6	44886.1	48835.1	42017.6	39605.7	41745.1	43351.2	52471.1	41938.5	36183.2	40592.6	38792.4
EEF2	36722.7	35269.4	36482.3	36963.4	39473.9	38465.8	47418.1	37030	47894.3	43426.4	40047.3	38178.7
COL6A2	45691.3	46798.4	48646.6	46285.4	48430.8	48466.4	27752.5	35021	29219.1	27717.7	25520.8	24206.9
COL6A1	45472.1	46739.9	49112	37438.3	36926.7	37431.2	26025.2	43247	27725.5	22482	19499.3	19454.2
GAPDH	37114.6	34839.5	35336.4	33522.2	31632.5	32777.2	33912.7	22559.4	34209.9	32658	35083.4	33345.1
MT-ATP6	36771.4	38115.2	35122.3	31216.9	29937.3	31376.3	37030	1355.83	38099.4	34022.6	35166.4	34959.2
COL6A3	37782.9	39121.6	40019.1	35599	31686.3	32408.9	28525.8	36756.6	28821.7	26317.9	23725.8	24607.5
MT-CO2	32962.9	32544.6	31525.8	28258.5	27032.2	28581.8	34865.6	1775.2	36356.4	34532.3	33190.3	33503
MT-CYB	33186.3	35740.2	33518.4	30463	29335.6	29398.2	31762.5	995.737	33958.8	31046.2	31872.5	31994.8
MT-CO3	35237.8	37376.6	35867.8	28214.8	25540.1	27407.5	35192	3157.38	35225.9	28962.9	31172.1	30759.5
ITGB1	33698.9	34111.1	32884.8	33926.6	31967.4	31864.2	24708.6	23258.7	25064.4	26943.2	26354.3	26724.8
HSPA5	20334	19964	20118.7	39749.2	42391.1	44424.2	16947	25940.8	17380.8	37505.7	31480.3	31069.1
MT-ND1	31299	33342.7	30122.2	30464.1	30442.3	30344.7	28384.5	2044.17	28760.9	27775.9	31026	30224.4
MT-ND5	27721.3	31140.1	29290.4	28437.7	26344.9	25539.7	24564	13516.6	26960.7	28564.9	31792.5	32281
HSP90AB1	26778.7	25713.1	25851.6	24340.2	22553.7	23802.9	29038.4	34842	27803.1	25765.3	27571	27436.5
HSP90AA1	26457.8	26167.6	24420.2	23245.8	20512.6	21920.4	28008.8	36763.2	27035.6	24194.8	27609.1	27099.7
FTL	21102.9	20037.8	19733.2	20663.8	20789.3	22199.5	32239	20449.4	34884	29220.8	32396.8	30508.3
CXCL8	19690	18595.4	18195.4	26223.2	26472.2	28289	23844.3	21929.3	24757.8	31801.6	31372.2	33075.2
B2M	23355.6	22539	22413.8	25892.7	25070.2	27112.7	22681.1	23393.8	24419.4	29390	29854.4	30066.4
PSAP	23769.7	24014.2	23877.1	29340.6	30731.1	30321.7	20184.8	30746	20775.9	23939.2	24304.1	22725.8
SCD	17983.8	17144.8	17450.9	21051.3	20676.2	21799.7	33631.2	23614.4	34024	28229	29628.2	29154.8
RPS2	21457.7	18511.3	21043.1	18954.4	18748.3	19134.3	29680.3	37642.6	30370.8	25636.7	24868.5	24301.8
COL1A2	26291.5	26726.7	27584.3	28557.6	28349.7	28961.7	16777.2	47349.7	16404.5	16290.4	18719.9	17262.9
HSP90B1	17763.5	18352.3	17552.1	32703.3	33279.4	34017.5	14273.3	19130.9	14223.6	30548.7	28791.7	28168.5
TMSB4X	20386.9	21191	21698.1	29730.4	25715.7	28796.9	19260.4	21971	21212.9	25603.8	27505	25827.1
MT-RNR2	25240.8	26008.6	25129.5	23798	24792.4	24445.2	23306.5	11587.7	24180.6	25795.2	25637.9	24931
RPL4	22456.4	21644.4	20726.8	20893.4	19649.7	20576.1	26626.5	28258.3	26741.3	24851.5	24902.5	24508.7
HSPA8	26562.6	26078.3	25469.2	25390.9	23338.7	24595.2	23743.6	19508.5	22465.9	17628.9	24789.4	23189.4
C3	22870.5	23857.3	24968.7	20478.9	20453.4	20728.3	24798.4	23462.9	25957	22072.5	22025.8	21338.9
DYNC1H1	21972.4	22787.3	23103.9	18785.2	19240.1	17844.6	26830.2	31797.7	28508.9	20880.1	19219.2	19825.2
SPARC	28201.1	27161.7	27805.8	26650	23391.4	25661.4	19926.3	19710.5	19841	17792.7	18011.5	17878.2
THBS1	9210.07	9911.2	9489.06	25491.7	18662.6	22610.9	13715.8	11702.9	14171.6	40394.9	36438.2	36908.5
FASN	17461.6	16840.1	18217.7	16039.7	17407.7	16498.3	28787.6	41071.1	27230.3	21159.5	19281.2	19476.7
RPS3	18916.9	17233	18705.5	18583.6	17470.3	18590.7	22168.5	38460.5	22762	21868.9	21978.8	21476.6
RPL13A	17703.1	15832.7	16800.2	16535.9	16305.4	16754.3	23286.8	43357.9	24031.7	22289.1	22549.1	21307
AHNAK	27463.9	29126.3	29733.5	17955.2	17774.4	15955.7	22976.8	34675.1	22497.6	13249.6	15381.9	15601.4
TGFBI	23664.9	23931.1	24220	29507.5	27932.5	29235.5	15195.6	11330.8	14882.7	19821.6	18839	18530.9
CANX	17174.6	17494.6	17093.1	27812.7	27993.9	28610.1	14688.4	18037.4	14576.1	23268.8	23481.7	22438
RPLP0	19483.5	18561.6	18836.5	18706.8	18523.2	19352.5	23717.3	21788.7	24778.9	21997.5	22782.2	21091.6
COL4A2	19292.9	19536.2	21092.1	28401.9	25911.2	26633.1	15365.4	21558.2	16089.9	21715.9	18752.9	18398.6
RPL13	18996.3	16654.4	18154.9	18768.4	18891	19420.8	20779.6	31875.7	21470.2	20797.5	21240.4	20618.6
CALR	17750.8	17277.2	17532.9	26092.1	26001.2	27559.7	13617.2	15873.6	13746.9	23074.4	20897.2	20131.7
HMGA1	19757.8	18752.4	19206	17584.4	17849.1	18020.9	20989.9	15471.8	20218.1	18848.9	18958	18459.3
COL3A1	23601.3	23841.9	26205.1	14268.7	13028.1	14775.2	20118	43043.9	20041	10662.8	10307	10475.4
TLN1	17354.7	17288.4	17881.2	19802.4	19471.8	18261.2	18473.9	19541.5	18314.8	19057.1	18082.5	18025.2
TMSB10	22124.9	18821.1	20757.7	17297.7	15339.2	16839.3	18605.4	26559.9	18610.9	14842.3	16731.7	16472.6
HNRNPA1	16153.6	15753.7	15584	15323.9	14108.4	14797.2	20379.8	26398.6	19903.5	18759.4	18555.8	18552.6
RPL8	16048.8	13740.9	16610.6	16431.8	15573.1	16548.6	21267	16765	21204.1	19572.9	20184.7	18917.4
MSN	17031.6	16998.1	16347.6	17233.8	15907.9	16524.5	18252.7	17898	18157.1	18874.9	18492.8	18319.3
LRP1	18056.9	19474.6	20531.9	23389.1	25306.2	22303.4	11586.5	14221.4	12752.1	15773.7	14556.5	14671.9
SRRM2	16612.2	17231	17067.5	16781.3	17275.9	16077.5	18735.7	16496.1	19096.4	19152	16303.5	17578.8
MMP14	18580.1	20149.7	20280.6	23614.3	24614.5	23751.5	11050.8	12543.9	11791.6	16315.6	14530.4	14337.4
APP	18653.1	18369.7	18427.5	20502.5	20534.6	20580.3	14151.7	18401.9	14153.1	15863.3	15120.8	15480.9
HDLBP	16597.4	16840.1	16641.5	18625.1	19029.3	18701.9	17079.6	14870.2	17033.6	17981	17459.2	16982.1
TUBB	18068.5	17378.7	17381.7	17997.8	16424	17516.1	19275.7	9505.06	18722.8	17341.2	18666.9	18318.5
RPL3	15437.7	14642.6	15219.8	14935.2	14433.4	15612.6	19493.7	22196	20306.2	18417.2	17651.3	16940.1
CYR61	8866.92	8355.94	8528.44	17304.4	15115.2	16591.6	16699.5	15622.2	18064.5	28729.5	19898.6	21359.9
P4HB	16568.8	16469.8	16341.2	21654	22279.2	22988.6	11976.4	13547.3	11996.9	16659.2	16621.7	15855
FSTL1	21816.7	22038.3	21218.9	17323.4	15438	16166.7	15049.9	13233.3	15545.3	14057.8	12866.5	13057.1
ANXA2	19331	18151.2	17759.8	13616.8	12254	13330.2	19260.4	19252.7	18795.9	13366.7	14394.4	14445.6
RPL7A	16209.8	15359.7	15685.2	14906.1	14046.9	14846.5	16093.8	24444.4	16717.3	15381.9	15147.8	14576.2
GREM1	5461.86	5519.33	5166.27	20569.7	17759	19439.6	6780.12	6871.35	7340.9	31872.8	27428.9	27988.8
PABPC1	13965.5	14685.7	13927.9	13100.4	13023.7	13426.7	18760.9	18437.1	18943.1	17649.6	16141.4	16086.1
NCL	14138.1	13444.4	13293.2	12743	11391	12640.8	18082.9	26906.9	16995.7	15492.1	16625.7	16968.9
CXCL1	20959.9	19795.7	20151.7	15066.3	13650.6	14875.9	17611.9	12767.8	17135.8	11741.9	13264.7	12704.7
TPM4	15135.8	15278.7	14815.1	16535.9	15827.8	16061.7	14185.7	15386.2	14900.3	16360	15175.8	15623.2
EIF4G1	15252.3	15086.9	15330.5	15360.9	14941.7	15074.3	16013.8	19003.5	15176.1	14637.2	15038.7	15101.3
GNAS	15892	15522.9	15773.6	16436.2	16469	16880.2	14493.5	12725	14619.2	15468.4	15845.2	14815.8
TFPI2	21675.9	21396.1	21124.1	22925.4	21117.6	22011.7	8251.16	6292.79	8192.09	11066.1	11931.9	12444.1
TMBIM6	14427.3	14472.3	14258.1	18070.6	17698.6	17895	12983	11350.5	13113.3	15629.9	17225	16387.9
MT2A	14921.9	14666.2	13173.9	19478.6	19060.1	20316.9	10594.1	12071.8	10638.2	15669.7	16406.5	16721.6
YBX1	16234.1	14761.7	15591.5	14611.5	13653.9	14577.9	18096	7785.85	17997.6	15713.3	16355.5	15984.2
MMP2	8460.22	8582.66	8646.65	24383.8	25374.3	24151.3	7834.93	9801.48	8612.4	19390.8	18285.6	17523.5
FTH1	12996.4	12613.4	12238.9	14566.7	16458	15819.3	17087.2	2824.73	18494.6	18043	19189.2	17412.3
SQSTM1	11422.6	11094.1	11449.7	15004.7	16890.6	16455.2	13129.8	26149.3	13431.4	16027.1	15488	14468.9
RACK1	14122.3	13297.7	13674.5	14173.5	13603.4	14420.5	16269	15321.4	16861.8	15816.6	16023.3	15669.9
LDHA	17681.9	17196.1	16999.4	15437.1	13121.4	13795.1	14179.1	14016.1	13460.5	13325.4	15769.2	15633.3
LAMC1	19696.4	20758	20902.6	16281.7	16047.4	15436.3	13167	15691.4	13641.2	10446.9	9741.66	10126.9
APLP2	15017.2	15006.8	14767.1	18585.9	18029.1	18944.3	10578.7	12964.3	10930.7	14124.4	13722	14246.4
CAVIN1	17200	16154.8	16461.5	15498.7	14804.5	15432.1	13569	18062.7	13094.8	11387.6	13356.8	12661.9
NPM1	13319.4	12627.8	12141.9	11757.3	10360.1	11281.8	16171.5	25556.5	15966.5	14284.4	14591.5	15274
PRKDC	14335.1	15065.3	14898.1	13083.6	13029.1	11612.4	15697.2	15242.4	15994.7	15238	13887.1	14794
RPS4X	14393.4	13371.6	13124.9	12295	11963.1	12757.2	16025.8	13084	16666.2	15457.7	15828.2	15344
LGALS1	15736.3	13598.3	14261.3	13824	12658	13069.9	14550.4	17088.9	14635.1	12977.9	14642.5	14415.2
RPSA	12851.3	12080	11960.9	10805.2	9981.29	10649	17653.5	21868.9	17791.4	14559.9	15229.9	14592.6
PLEC	13603.3	13758.3	14432.7	12877.5	12958.9	11885.2	13887.8	24535.5	13235.8	13650.7	13164.7	13381.4
FAM129B	14046	13883.5	14593.6	14031.2	13276.2	13749.9	14365.3	21895.2	13746.9	12319.7	12999.6	12325.9
RTN4	13280.3	13216.6	13274	14444.6	15162.4	15155.1	13193.3	20030	12775	13286.4	13296.7	13290.4
COL4A1	13494.2	14071.2	14167.6	20566.3	17272.7	18204.5	9517.36	17727.9	9880.39	13324.6	11533.7	11623.5
GANAB	14671.9	15384.4	15650	14610.4	14384	14506.5	12624.8	13879.9	12801.4	13464.7	12858.5	12451.9
HLA-B	11961.7	11370	12318.7	14894.9	15621.4	16429	11417.8	17086.7	11825.1	14695.4	14738.6	14015.4
TXNRD1	8775.83	8513.93	8449.63	10059.1	9680.46	10109.7	15914.1	18168.1	15794.7	17634.3	18407.7	18428.2
IGF2R	14057.6	14875.5	14758.6	16509.1	18306.9	16159.3	10949	12804.1	11797.8	12486.6	11508.7	11308.5
IL6ST	15531.9	16413.3	15072.8	14312.4	14074.4	14018.6	13213	9287.69	13687	12765.9	12411.2	12962.2
PXDN	15488.5	16124	16375.3	18691.1	17315.5	16984.1	9843.77	8602.64	10125.3	12429.2	11864.9	11490.5
RPLP1	13040.9	11439.8	11979	13186.6	12166.2	13467.7	13829.7	14182.9	14778.7	14193.3	14910.7	14558.3
RPL6	13847.9	13065.8	12890.6	12795.7	11856.6	12601.9	15154	10697.3	15077.4	13878	14537.5	14305.5
RPS6	12608.8	11388.5	11151.5	11729.3	11097.9	11590.3	13594.2	23336.7	13856.2	13429.5	13580.9	13778.2
CTSB	16295.6	16529.3	17116.5	18017.9	17910.5	17696.6	9392.5	6864.77	10102.4	10936.8	11387.6	10308.9
TPI1	13880.8	12856.6	13998.2	13111.6	11366.9	12690.1	12539.4	19173.7	11907.9	11466.4	12970.5	12769.3
WDR1	14560.7	13693.7	14791.6	12629.9	12420.9	12775.1	14306.2	14416.8	14424.5	11992.2	11325.6	11043.2
HNRNPA2B1	12345.1	12365.2	11949.2	11915.2	10541.2	11240.9	13395.9	21576.9	12959.1	12018.2	13204.7	13287.3
MAP4K4	15617.7	16194.8	16221.9	11307	10873.9	10911.4	14508.8	14926.2	15817.6	10707.2	9463.5	9786.2
SERPINH1	12045.3	11453.1	11504	15332.9	15490.7	16818.3	10113.2	10946.5	9833.68	13379.7	14241.3	13590.7
PTMA	13091.7	11957.9	11832	11560.1	10170.1	11293.4	13249.2	15689.2	13263.1	12890.7	14464.4	13784.4
MACF1	12418.1	13546	13281.5	11098.6	11211	10140.1	14028	16224.9	14991.1	12543.2	11629.8	12128.3
SOD2	10463	11788.6	10969.4	11579.2	12563.6	12367.9	11927.1	18587.5	12575	12956.5	12571.3	12584.1
EIF4G2	13235.8	13103.8	12979	13004	12136.5	12302.9	12869.1	10696.2	12472.7	12050.3	13005.6	12823.7
TPT1	13013.4	12193.8	12534.9	12764.3	11768.7	12976.6	12676.3	8697.05	13135.4	13051.4	13310.7	13066.4
CDCP1	12897.9	13361.3	13267.6	14517.4	14637.6	13994.4	11048.6	6230.22	11646.2	12968.8	12313.2	12497
ACTN1	13284.5	12822.7	12829.9	14200.4	13749.4	13847.5	11507.6	9393.08	11353.7	12724.6	12091	11976.6
PPIA	13482.5	12201	12325.1	11602.7	9938.47	11337.4	13764	12007	13616.5	12098.6	13188.7	13342.6
VIM	12782.5	13159.2	12700	11056.1	10753.1	10935.5	13603	12429.7	13467.6	12703.9	12355.2	11797.7
PSMD2	12242.3	11185.4	12245.3	13883.4	12700.9	13321.8	12145.1	12740.4	11649.7	11841.4	12164.1	12069.2
PFN1	12770.8	11788.6	13805.5	13289.7	12492.3	13255.7	12663.2	6363.06	12147.6	12157.5	13518.9	12853.3
COL5A1	15983.1	16040.9	17470.1	17651.6	17822.7	16857.1	7349.7	12782.1	7041.31	7470.52	7160.16	6977.36
RPL10	11280.6	10483.7	10659.5	12115.8	11740.2	12197.9	13047.6	6937.22	13636.7	13382	13289.7	13291.2
RPL15	12156.5	11364.9	11684	11585.9	10904.7	11059.3	12834	7618.98	13268.4	12461.3	13049.6	12776.3
DDX17	11227.7	12130.2	11493.4	11809.9	12299	11737.2	11538.3	12367.1	11967	12293	10788.3	11411.1
CLTC	11383.4	12080	11566.9	11811.1	11666.6	11293.4	11703.7	11393.3	11911.4	11737.3	11810.9	12066.1
ATP2A2	10814.6	10924.8	11084.4	13150.8	13288.3	12984.9	9806.53	11997.1	9900.65	12570	11794.9	11884.1
UBR4	11367.5	11635.7	12218.6	12428.3	13117	11798.1	10933.6	10201.1	11162.5	11589.6	11103.5	11460.1
RPL19	11237.2	10146.1	10406	11037	10352.4	10828.5	12973.1	7324.76	13642	12690.9	13147.6	13102.2
ATP13A3	11562.4	12180.5	11165.4	14134.3	14447.7	13671.2	8531.56	8626.79	8583.33	11846	11357.6	11772.1
LOXL2	13629.8	13406.4	13589.3	16204.4	17167.3	16331.4	7793.31	10456.9	7499.51	8303.22	8288.82	8185.37
AGRN	12590.8	12691.4	13939.7	11991.4	11560.1	10624.9	9722.19	17645.5	9110.26	9575.99	9848.73	9795.53
UBC	11907.6	11497.2	11346.4	13813.9	13671.4	14460.4	9555.7	9394.18	8489.04	9359.39	13065.6	11490.5
STC1	14786.3	18377.9	15605.3	11496.3	12670.1	10997.4	6796.55	3914.88	6928.52	10513.5	12161.1	12509.5
STC2	10031.9	10469.3	10402.8	14232.9	14740.8	14893.8	7761.54	8657.53	7992.07	13867.3	11861.9	11339.6
RPS18	10955.5	9674.22	10455	10806.3	9902.24	10346.8	13075	7115.07	13657	12945	12775.4	12558.5
VCP	11385.5	11161.8	11122.8	11338.4	10731.2	11354.2	11308.2	15379.6	10730.7	10105.6	10978.4	10786.5
TMEM132A	12085.6	11926.1	13050.4	14756	15597.2	15020.7	7807.55	11432.9	7182.29	9344.09	9612.59	9144.47
PRPF8	11502	11942.5	11802.2	11100.9	11359.2	10808.5	11863.6	8216.2	12042.7	11340.9	11312.6	10803.6
LAMP1	11768.9	11908.6	11802.2	13824	14930.8	14552.7	8991.6	6487.11	9379.01	10793.6	10285	9950.33
YWHAZ	10793.4	10638.6	10422	11131.1	9838.56	10327.9	12039.9	9667.54	11767.8	11082.2	12304.2	12248.9
PDIA3	9866.72	10026.1	9579.58	14708.9	14225.9	15433.1	7023.29	9283.3	7143.52	12274.6	11991	11407.3
CLIC4	11184.3	11412.1	10909.8	12725.1	11784.1	12222.1	9362.92	9097.76	9303.23	11497	11287.6	11686.5
HNRNPK	11125	11076.6	10345.3	10633.8	9737.55	10515.8	12226.1	9007.74	11910.6	11231.4	11599.7	11776.7
CFL1	11179	10423.1	10726.6	10561	9419.15	10325.8	11854.8	11201.2	11779.3	10629.1	11506.7	11105.4
ACTN4	10488.4	10595.5	10593.5	10900.4	10669.7	11124.4	11452.8	7040.42	10878.7	12006.7	12561.3	11516.2
ANXA5	11000	10645.7	10901.2	12691.5	12077.2	12767.7	9401.26	9741.1	9422.18	10555.6	11161.5	10613.8
FBN1	14091.5	14375.9	14715	12196.4	11138.5	10603.9	9458.22	12294.7	9512.06	8491.49	7360.28	7850.9
DPYSL3	12628.9	12138.4	12709.6	7347.19	6431.68	6857.66	14638.1	14993.1	14455.3	8676.71	9020.24	9048.79
TIMP2	10419.6	11260.3	11096.1	12019.4	11809.3	11545.2	8926.98	10875.2	9562.29	10643.6	10329	9920.77
HNRNPU	10603.9	10519.6	10179.2	9487.84	9149.06	9268.07	11278.7	15391.7	10758	10146.2	10775.3	10543.1
DDX3X	11240.4	11225.4	10890.6	10501.6	9836.36	9886.15	10853.7	10681.9	10739.5	10157.6	10598.2	10911.8
DHCR24	10678	10114.3	10666.9	11624	11483.3	11337.4	10451.7	7914.3	9879.5	10277	11874.9	11089.9
HUWE1	10355	11072.5	11022.6	9646.9	9871.5	9247.08	11440.8	10440.4	11864.7	10690.3	9934.78	10613.1
EIF5A	10427	9730.65	9924.64	9348.93	8832.86	9481.09	12707	8857.34	12021.6	10567.1	11579.7	11567.5
PLOD2	11498.8	11952.7	10993.9	12741.9	11536	11786.6	8953.27	9343.68	8778.94	9669.36	9795.7	9606.52
RPS14	9303.27	8393.9	8729.72	8979.28	8107.12	8986.84	10280.8	18824.6	11127.2	10541.9	10860.3	10619.3
DDX5	10568.9	10464.2	10082.3	11165.8	10364.5	10683.7	9813.11	11157.3	9422.18	9852.28	10784.3	10740.6
SEC61A1	8735.59	8650.37	8756.35	12954.8	13829.5	14262	8476.8	6962.47	8291.66	11145.7	11622.8	11016.8
RPL5	10232.1	9584.97	9916.12	10039	8982.17	9450.66	11715.7	8885.88	11756.4	10477.6	10936.4	10941.3
ITGA5	12636.3	12539.6	12429.5	14101.8	14120.5	13511.7	7072.58	5399.16	7111.8	8846.61	8442.91	8545.52
MT-ND3	10978.8	11226.4	9964.04	11070.6	10253.6	10730.9	9543.65	1090.15	10416.1	11826.9	12127.1	11920.6
RPS8	10286.1	9085.36	10058.8	9735.39	8888.85	9727.69	11782.5	7876.97	11811.9	10775.3	11096.5	10540.7
RPS9	8874.33	7828.63	8787.23	8880.7	8836.15	9259.67	10438.5	17095.5	10964.2	10560.2	10391	10301.1
DST	10162.2	10980.2	10894.8	8263.49	8769.18	7522.96	11798.9	13226.7	12345.9	9684.66	8821.13	9822.76
QSOX1	11038.1	10852	11198.4	9811.56	9999.96	10402.4	9960.98	16440.1	9824.87	8391.23	8389.88	7799.56
GNB1	10214.1	10174.9	10198.3	10167.8	9671.67	9966.95	10608.3	9054.95	10484	10327.6	10302	9914.55
SLC38A2	8547.06	8528.29	8535.89	9534.88	8712.08	9393.99	10493.3	8387.46	10707.8	11959.3	12066	12314.2
TUBB4B	11864.2	10650.9	11548.7	10673	10073.5	10685.8	10015.7	9651.07	9309.4	8101.93	10137.9	9235.48
NOTCH2	7316.37	7523.94	7585.92	9758.92	9875.89	9286.96	10183.3	11662.3	10622.3	11957	11768.8	11725.4
IL1B	8660.39	8536.5	8351.65	14244.1	13893.2	14554.8	6756.03	3466.97	5803.28	10163.8	12704.4	12984
UBA1	10104	9591.12	10361.3	9333.25	9322.53	9015.17	10885.4	12740.4	10562.4	9461.95	9881.75	9611.96
SPTBN1	10303.1	10925.8	10692.5	10406.4	10647.7	9664.73	9770.39	8479.68	9896.25	9531.6	9830.72	10044.4
EPAS1	11046.6	11566	11580.7	9723.07	10457.8	9810.59	10667.5	7688.14	11129	8930.04	9142.32	8763.32
GRN	9402.83	9495.71	9953.39	12613.1	13488.1	13358.5	7543.57	9574.23	7454.57	9388.48	9816.71	9077.57
SLC39A14	10647.3	10871.4	10993.9	11451.5	11608.4	11270.3	8890.83	9519.33	9082.06	9014.99	8881.16	8270.16
RPL37A	9410.24	8100.49	8819.18	9208.91	8446.38	8828.38	10154.8	14880.1	10133.3	10268.6	9975.8	10164.2
NEAT1	6901.2	8271.82	7509.24	8118.99	8915.2	8220.79	10101.2	15951.6	10407.3	13539.7	8600	10386.7
ARF1	9635.84	9146.91	9495.45	10348.1	10503.9	10934.5	10118.7	6521.14	10095.4	10388	10684.2	10105.9
SLC3A2	4528.78	4160.02	4477.22	15089.8	18938.2	19729.3	4578.5	8147.04	4932.7	11666.9	11897.9	10604.5
ACLY	9651.72	9336.7	9716.97	9792.52	9875.89	9782.26	11250.2	9110.94	11208.3	9553.03	9554.56	9385.6
FADS2	8459.16	8192.82	8642.39	9866.45	9849.54	10558.8	11216.2	7688.14	11195.9	10166.1	11138.5	10131.6
PRRC2A	9507.68	9691.66	10250.5	9122.66	9235.8	8863.01	11456.1	6977.84	11427.7	10517.4	9788.69	9698.3
TUBA1B	10356	9789.12	10524.2	9980.71	8841.64	9773.87	10978.5	3300.09	10812.6	9644.1	11351.6	10802.1
PLOD1	11652.4	12225.6	12897	12625.4	12076.1	12375.3	6651.97	6050.17	7036.02	8746.35	8217.78	8015.8
CD63	9529.92	8759.12	9549.76	11741.6	11719.3	12136	7844.79	6347.69	8051.11	9632.62	10925.4	10138.6
MKI67	9784.11	10101	9875.65	9115.94	8600.09	8030.86	10589.7	6342.2	10821.5	10009.9	11010.4	10855.8
TPM3	10283	9853.75	9950.2	9521.44	8641.82	9192.51	9740.81	12528.5	9285.61	8717.27	9306.41	9450.94
LASP1	10288.3	9847.6	10287.8	10321.2	10075.7	10233.5	9337.73	9723.53	9281.2	8388.17	9102.29	8699.54
HDGF	9365.76	8787.84	9312.27	8633.15	8461.75	8837.82	9801.06	14484.8	9484.75	9167.29	9637.6	8828.66
EIF3A	8670.98	8761.17	8383.6	8809.01	8713.18	8341.47	9757.24	13951.3	9709.44	9676.25	9464.5	9763.64
ATP1A1	9355.17	9416.72	9539.11	8730.6	8607.78	8965.85	9841.58	10599.6	9804.61	9254.54	10266	9567.62
PTPRF	6695.73	6500.09	6944.8	8208.6	7936.94	7644.69	11238.1	12445.1	11233	11575.8	10858.3	10840.2
RPL7	9309.63	8786.82	8582.75	8348.62	7544.98	7958.45	10570	11538.3	10498.1	9644.1	10123.9	10013.3
SLC16A3	10404.8	9732.7	10815	12054.1	11909.3	11887.3	6816.27	6121.53	6463.27	8101.93	10512.1	9612.74
MCL1	10195	9928.64	10227.1	9240.28	8602.29	8555.54	9143.86	14972.3	9214.23	7674.11	8558.98	8224.27
TRIO	8565.07	8738.6	9024.72	10061.4	9979.1	9339.43	9136.19	9316.23	9215.11	11065.3	8708.06	9185.7
PGK1	10206.7	10312.3	9950.2	10052.4	8998.64	9409.73	8458.18	7503.71	8335.72	8919.32	10196.9	9954.22
CALU	10654.7	11016.1	10076.9	11751.7	11377.9	11481.2	7780.16	6559.57	7874	8192.24	8192.76	8270.94
H3F3B	7334.38	6821.2	7171.64	7352.79	6533.79	7325.68	10956.6	14081.9	11083.2	10362.8	11197.5	10520.5
PTBP1	9272.56	9052.53	9460.3	8876.22	8843.83	8686.72	10720	6191.79	10554.5	9782.63	9737.66	9495.28
RPL28	8972.83	8094.34	8640.26	9233.56	8781.25	9206.15	9712.33	4721.79	9988.77	10632.2	10748.2	10391.4
ATF4	7661.64	6854.03	7307.96	9482.23	9528.94	10263.9	8540.33	10983.8	8479.35	10445.4	9806.7	10116
IPO5	9092.51	9136.65	8636	8391.19	7722.85	7945.86	9786.82	11532.8	9509.42	9174.95	9051.26	8987.34
H1F0	6762.45	6363.65	6959.71	7514.1	7052.01	7517.71	10423.2	10384.4	10373.8	11564.3	10875.3	10771.7
CSDE1	8775.83	8865.81	9075.84	8830.3	8431.01	8340.42	9796.68	8197.54	9690.06	9399.96	9247.38	9216.03
RPL29	9015.19	7930.19	8532.7	8359.82	8443.09	9152.64	10214	3078.33	10700.7	10423.2	10106.9	10407.7
ZBTB38	7893.59	8396.98	7926.72	8643.23	8226.8	8268.01	9308.16	7788.05	9429.23	10011.5	10419.1	10516.6
H2AFZ	9356.23	8220.52	8563.58	9306.37	8465.05	9375.1	8816.35	9418.33	8561.3	8486.14	9651.61	9471.95
XRCC6	9201.6	8777.59	8813.86	7928.56	7400.06	7847.22	10368.4	9375.52	10137.7	8764.72	9267.39	9223.81
SPTAN1	9685.61	9947.11	9901.21	7818.78	7888.63	7580.68	9569.94	11468	9758.79	8150.92	7816.54	7927.13
TM4SF1	8004.8	8221.55	8184.45	8489.76	7401.15	8264.87	7319.03	7479.55	7926.87	11123.5	11126.5	11361.4
ATP5F1B	9068.15	8018.42	8556.13	7782.94	7061.89	7585.92	10866.8	9209.74	10900.8	8755.54	9216.36	9186.47
POLR2A	8596.84	9196.15	9236.66	8770.93	8597.9	8282.71	8727.63	8403.93	8999.23	8998.15	9320.42	9233.92
SERBP1	9036.38	8553.94	8552.93	7854.63	7025.66	7571.23	9947.83	11921.4	9665.38	8622.37	8734.08	8831.77
LMNA	9034.26	8740.65	9286.71	7936.4	8179.59	8280.61	8712.29	14388.2	8229.1	7576.14	8799.12	8002.58
CSF3	8765.24	8392.87	8879.89	9874.29	10424.9	10309	8106.57	8918.82	7820.25	7877.69	8824.13	8387.62
COL5A2	9353.05	9185.89	9544.44	6954.01	6494.26	6620.5	10366.2	19000.2	10178.2	7012.85	6324.68	6320.08
SREBF2	7418.05	7336.2	7680.71	8749.64	9594.82	9200.91	9149.33	11179.3	9238.9	9458.89	8632.02	8101.37
RPL11	8981.3	7690.13	8532.7	8384.47	7645.99	7976.29	9456.03	8181.07	9648.64	9377	9454.5	9327.27
ADAR	7420.17	7454.18	7235.54	8479.68	7966.59	8005.67	8632.33	7021.76	8524.29	10988	10858.3	10949.9
KPNB1	9333.99	9173.58	8753.15	8412.47	7505.46	7688.76	9405.64	9834.41	8891.73	8435.62	8577.99	8858.22
MME	10288.3	11970.2	10838.4	8859.42	9452.09	8810.54	7864.5	7235.84	9380.77	7788.91	6676.88	6571.32
YWHAE	10219.4	10003.5	9647.74	8856.06	7745.9	8418.08	9147.14	8270	9015.97	7720.03	7956.63	8031.36
IQGAP1	8885.98	9184.87	8463.47	8593.94	9074.4	8406.53	8896.31	7651.91	9166.65	8570.32	8428.9	8294.27
HSPG2	10050	10408.8	11186.7	9495.68	10356.8	9159.98	7321.22	7996.64	7579.69	7504.2	6929.03	6873.13
SLC25A6	6970.04	6919.68	7116.26	7611.55	7832.64	7962.65	10017.9	11169.4	10033.7	9638.74	8922.19	8652.09
RPL18A	7608.69	6681.68	7361.21	8033.86	7566.94	8100.12	10164.7	3222.15	10446.1	10576.3	10979.4	10547.7
NUCKS1	7172.33	7324.91	7157.8	6666.13	5757.55	6389.64	11218.4	11150.7	11402.1	9716.81	9064.27	9147.58
CLDN11	7276.13	7220.27	7123.72	6723.26	6582.1	7199.75	11074.9	12543.9	11262	8948.4	8316.84	8409.4
ITGA3	7173.39	6840.69	7592.31	9222.36	8972.29	9186.22	8722.15	10016.7	8761.32	9145.1	8841.14	8545.52
SEPTIN2	8551.3	8879.15	8556.13	8284.77	7719.55	7902.83	8792.25	9189.98	8608	8577.21	8846.14	8982.68
SURF4	7432.87	7115.63	7248.32	9910.14	9678.26	10100.2	7323.41	7059.08	7385.84	9279.03	10372	9552.07
COL7A1	6315.51	6899.17	7092.83	9919.1	8922.89	9007.82	6251.08	16792.5	5680.8	9108.36	8769.1	8751.65
CRIM1	7661.64	7508.55	7542.26	11313.7	10779.5	10839	5551.16	9729.02	5965.42	10140	7504.36	7909.23
SNRNP200	8428.44	8435.96	8538.02	8011.45	8122.49	7993.08	8809.78	10125.3	9023.02	8568.03	8162.75	7958.24
NONO	8520.59	8377.49	8037.48	7707.89	7408.84	7617.4	9615.94	8408.32	9164.01	8810.64	9117.3	8801.44
NAP1L1	7576.91	7829.66	7108.81	7411.04	7032.25	7160.93	8541.42	15078.8	8369.21	8529.76	8602	8721.32
DCBLD2	5427.97	5425.98	5495.35	5830.48	5522.59	5536.5	11518.5	15920.8	11474.4	9712.98	9308.41	9399.61
XRCC5	8706.99	8606.26	8332.48	7762.77	6857.68	7170.37	9499.84	10135.2	9449.5	8148.62	8340.85	8620.97
FUS	8189.08	7728.09	8008.72	8116.75	7486.79	7856.66	8804.3	11699.6	8354.23	8335.36	8606	8599.97
TOP2A	8548.12	8763.22	8094.99	7978.97	7249.64	7178.77	8774.73	10348.2	8922.57	8486.14	8475.93	8641.97
TUBB6	9669.73	8870.94	9220.68	9873.17	9322.53	9472.7	8183.25	7018.46	7398.17	7004.43	8318.84	7801.11
HNRNPC	8034.45	8005.08	7908.61	7553.3	6867.56	7310.99	9670.71	9778.42	9306.75	8330.01	8809.12	8977.23
COL12A1	6163	6198.48	6354.79	7799.74	7595.49	7184.01	10116.5	8904.55	9853.07	9863.76	9534.54	9924.66
ILF3	8290.76	8238.99	8499.68	8238.85	8152.14	8102.21	8978.46	8722.3	8751.63	8192.24	8431.9	8333.17
RPL12	7546.2	6829.4	7092.83	6911.45	6456.93	7137.84	9796.68	7220.47	10910.5	9971.67	9363.44	9405.05
SFPQ	9211.13	9092.54	9166.37	8561.46	8287.18	8307.89	8162.44	7223.76	7494.22	7004.43	8991.23	8750.87
TRIM28	7631.99	6896.09	7848.97	7343.83	7083.85	7184.01	8694.77	17777.3	8023.79	7356.49	7371.29	7077.71
PTX3	11394	10328.7	11127	4487.4	4205.08	5182.86	11191	22319	10810	3672.12	3725.17	3676.92
HNRNPH1	8146.72	8585.74	8262.19	7973.37	7716.26	8027.71	7940.08	11182.6	7285.39	7690.18	8101.71	8207.93
HEG1	10144.2	10052.8	10171.7	8383.35	7867.77	7556.54	8701.34	8240.35	9145.5	6743.45	6169.59	6387.75
LAMB1	9519.33	10007.6	9758.5	8660.03	8238.87	8396.04	7514	9250.36	7661.64	6630.18	6801.96	6740.12
HIF1A	9233.37	9422.88	8918.22	6751.26	6234.05	6559.63	10000.4	7084.33	10419.7	7541.7	7551.39	7860.23
LGALS3BP	7316.37	7106.4	7875.6	9152.9	8884.46	9414.98	6358.42	6201.67	6417.45	9651.75	9020.24	9029.35
VCL	8227.21	8212.32	8196.16	6957.37	6407.53	6739.08	9235.86	9276.71	9528.8	8044.53	7857.57	7783.22
RPL35	8129.77	6625.25	7353.75	7544.34	6839.01	7519.81	8922.6	5851.46	9503.25	8913.96	9122.3	9072.13
MYL6	8439.03	7144.36	7579.53	8038.34	7642.7	8114.81	7815.21	10045.2	8016.74	7588.39	8675.04	7740.44
AP2M1	9482.26	8839.14	8943.78	8434.88	7991.84	8274.31	8309.21	5623.11	8262.59	7415.42	7605.42	7433.97
RPS19	7274.01	6454.95	6709.44	6919.29	6638.09	7199.75	8093.43	13948	8380.66	8042.24	8391.88	7994.8
RPL41	7782.38	6771.95	6714.76	6787.11	6647.97	7135.74	8199.68	11137.5	8781.59	8407.31	8199.77	8838.77
CAPN2	10613.4	10876.6	11021.6	6952.89	7083.85	6920.62	9112.09	10303.2	8482.87	5221.94	5551.23	5510.33
RHOA	7945.49	7675.77	7670.06	7566.74	7248.54	7598.51	7578.62	12088.3	7736.54	7608.29	7579.41	7451.08
RPN1	7294.13	6814.02	7043.84	9617.77	9780.37	10451.8	6363.9	5200.45	6372.51	8644.56	8896.17	8498.07
SON	8050.34	8479.05	8123.74	7819.9	7297.95	7312.04	7993.75	9971.64	7766.5	7481.24	7552.39	7678.99
MT-ND6	8121.3	9108.95	8558.26	8263.49	7908.4	7899.68	7517.28	1512.82	7813.2	8127.95	9453.5	9653.19
LMNB2	7805.68	7523.94	7748.87	7581.31	7439.58	7297.34	8117.53	11094.7	7814.08	7524.86	7766.52	7397.41
RPS16	7501.72	6896.09	7021.48	7355.03	6820.35	7307.84	8158.05	8834.28	8576.28	8294.8	8681.05	8560.3
FLNC	9052.26	8379.54	9366.59	8010.33	7988.55	7277.41	8029.9	8500.54	7473.95	6404.4	7134.15	7318.06
RAN	7862.88	7170	7501.79	7218.37	6185.74	6749.57	8411.08	10644.6	8063.44	7306.74	8279.81	8391.51
PIEZO1	7527.14	7553.69	8031.09	9186.51	10060.3	9069.74	6702.35	7676.07	6475.6	7678.7	7323.26	7156.27
YWHAQ	8364.9	8428.78	8060.91	7397.6	6684.2	7149.38	8439.56	7184.24	8427.36	7537.87	7902.59	7962.13
TAGLN2	8964.36	8250.27	8779.78	8403.51	7639.4	8332.03	7257.69	5568.22	7051	7260.82	8192.76	7997.13
RPS12	6898.02	6323.64	6459.16	6364.8	6245.03	6264.76	8879.88	12439.6	8756.03	8153.21	8279.81	7971.46
ECE1	10365.6	10358.5	10804.3	7203.81	6774.23	6747.47	7658.58	7887.95	7788.52	6568.18	6208.61	6019.82
RPS20	7253.88	6267.21	6568.86	6677.33	6305.42	6810.43	7725.4	12720.6	8341.01	7767.48	8292.82	8180.71
SET	7643.64	7333.12	7243	6891.28	6473.4	6896.48	8400.12	11106.8	8392.12	7513.38	7709.48	7576.31
AKAP12	6436.25	6863.26	6355.86	9777.96	9862.71	9132.7	6049.53	8915.52	6256.2	8160.86	7378.29	7807.34
AKR1B1	8351.13	6855.05	8247.28	9124.9	9046.95	9600.72	6472.33	6122.63	6391.01	6780.18	8332.85	7889.01
SSR3	5806.07	5683.48	5457.01	9222.36	8754.9	9426.52	6245.6	5736.19	6524.95	9323.42	9674.63	9438.5
ETS1	8836.2	9066.89	8769.13	8618.58	8023.68	7938.51	6788.89	7532.25	6928.52	7273.83	6482.77	6689.56
MT-ND4L	7858.64	8489.31	7470.9	7793.02	7706.38	8094.87	8071.52	1016.6	8575.4	8612.42	8184.76	8579.75
MALAT1	5945.88	6287.73	6195.05	7128.76	6707.26	7200.8	7373.79	11225.4	7059.81	8959.88	7220.2	9139.02
CD44	9170.88	9027.9	8931	7704.53	7435.19	7505.12	7681.58	4054.31	7602.6	7097.04	7452.33	7328.18
ANPEP	9693.03	10255.9	10425.2	9149.54	9909.93	9514.67	6195.21	3518.56	6329.33	5897.74	5733.33	5570.22
MAP1B	9451.55	9630.11	9238.79	9164.11	9593.72	8722.39	6546.82	5524.31	6412.16	5765.34	5760.35	6003.49
LSS	6296.44	5912.25	6711.57	6941.69	7681.13	7908.08	8877.69	13062	8777.18	6614.87	6297.66	6100.72
RPS11	7093.96	6619.1	6826.58	6877.84	6600.76	7026.61	8365.07	2985.02	9113.78	8991.26	8977.22	8918.11
ADAM9	6909.67	7171.03	6897.94	7416.64	6999.31	7255.37	7247.83	10596.3	7393.77	7392.46	7302.25	7461.97
LARP1	6841.89	6868.39	7033.19	6975.3	7232.07	7032.9	7724.3	9191.08	7984.14	7744.52	7351.27	7521.08
BSG	7720.95	7398.78	7654.08	8210.84	8443.09	8661.53	7243.45	4427.57	6962	7439.91	7763.51	7435.52
RPS5	7181.86	6540.1	6694.53	6735.58	6498.65	6797.84	8365.07	6325.73	8602.71	8101.17	8299.83	8094.36
TGOLN2	8960.12	8857.61	9156.78	8077.54	7591.1	7272.16	6604.87	7074.45	6824.54	6644.72	6286.66	6460.87
RPS3A	6837.65	6327.74	6502.83	6181.1	5782.8	6062.23	7999.23	12879.8	8291.66	7420.78	7363.28	7344.51
RPN2	7709.3	7422.37	7241.93	8633.15	8811.99	9146.34	6145.92	3985.14	6373.39	7852.43	7706.48	7597.31
COPA	7041	6992.52	7007.63	7837.83	8233.39	8159.93	7062.72	6275.23	7258.95	7768.24	7369.28	7332.07
SLC25A3	6993.34	6352.36	6661.51	6447.7	6218.68	6529.2	7915.99	11958.7	8048.47	7019.74	7334.26	7094.04
TGFBR2	8730.29	9111	8558.26	6544.03	6674.32	6638.34	8205.15	7530.06	8059.92	6207.71	6468.76	6270.29
RNF213	6469.08	6924.81	6932.02	7753.81	7996.23	7260.62	6102.11	6688.02	6408.64	8835.9	7771.52	8103.7
RPL10A	6330.34	5759.39	6272.79	6391.69	6236.25	6871.3	7816.31	10903.7	8101.33	7631.25	7752.51	7339.84
RPS24	7518.66	6934.05	6806.35	6729.98	6189.04	6443.15	8009.09	6607.87	8244.96	7694.77	7893.59	7848.56
FKBP1A	8158.37	7975.33	7975.71	8785.49	8256.44	8827.33	6280.65	3280.33	6079.97	7247.81	7452.33	7258.17
IFI27	4724.72	3984.59	4608.21	7843.43	5348.02	6316.18	5372.62	5303.64	5131.84	10906.9	11909.9	12700.8
HNRNPD	7283.54	7210.01	7281.34	6785.99	6526.1	6618.4	7542.48	10556.8	7322.39	6804.67	6836.98	7010.81
MRFAP1	7077.01	6605.76	6836.17	6400.65	5824.52	6283.65	7430.75	14616.6	7110.92	6165.61	6723.91	6814.79
NFE2L1	6712.68	6629.35	6766.95	8369.91	9038.17	8814.74	5845.8	6573.84	5870.25	7856.26	7335.27	7216.94
TPBG	9908.03	9416.72	9970.43	9017.36	9266.54	9110.66	4718.7	4913.91	4372.29	5841.87	5882.42	6020.6
HSPD1	7001.81	6788.37	6584.83	5899.93	5372.18	5953.1	7894.08	11836.9	7703.93	6824.57	7568.4	7341.4
FLNB	7646.82	7300.29	7547.58	7035.78	7128.87	6748.52	8206.25	7668.38	8326.03	6671.5	6178.59	6324.74
RPL23	7068.54	6504.2	6797.83	7114.2	6178.06	6585.87	7681.58	4663.61	7892.5	7805.74	8242.79	8486.4
XIST	6676.67	6873.52	6651.93	7357.27	7635.01	6473.59	6817.36	5178.49	7677.5	8635.38	6926.03	7927.13
PLXNB2	7447.7	7498.29	7804.25	8798.93	9555.29	8814.74	5794.32	5943.68	5674.63	6655.43	6404.72	6252.4
JUN	9851.9	9432.11	9769.15	7757.17	7947.92	7983.63	6749.45	7348.91	6391.01	4295.11	5306.09	4968.94
ITGA2	10033	10883.8	10181.3	9270.52	9808.92	8676.22	5174.36	3441.71	5345.96	4771.16	4707.74	5133.07
MTCH1	6748.69	6450.85	7134.37	7083.95	7374.8	7361.36	7234.69	8816.72	7078.31	6369.96	7171.17	6832.68
NCOR2	6428.83	6293.89	6760.56	8823.57	8928.38	8056.04	5989.29	5467.22	5932.81	7815.69	7103.13	7339.84
HNRNPA3	6995.46	6965.85	6560.34	6665.01	6062.78	6444.2	7386.94	8729.99	7040.42	7142.19	7258.22	7423.08
THBS2	9457.9	9438.26	9839.44	9528.16	9349.98	9533.56	5152.46	5394.76	4982.05	4911.98	4591.67	4795.48
TFRC	5600.6	5843.52	5569.9	5618.77	4913.24	5476.68	8062.76	9476.52	7844.04	8107.29	8403.89	8494.96
RPS27A	5992.48	5541.9	5792.48	5043	4871.52	5230.08	7775.78	15410.3	7808.79	6724.31	7072.11	7164.05
IER3	6441.54	5929.69	6056.6	8754.12	8680.24	9198.81	5295.94	2854.37	5297.5	7535.58	8742.08	8718.98
DEK	6795.29	6905.32	6501.76	6405.13	5825.62	6143.03	6979.47	9006.64	7182.29	7252.4	7470.34	7241.83
CTNNA1	7007.11	7171.03	7032.13	7254.22	7100.32	7151.48	6624.59	7919.79	6824.54	6552.88	6968.05	6619.55
CKAP4	7790.86	7445.97	7635.98	7721.33	7460.44	8077.03	6163.45	6765.96	5852.63	6467.92	6435.74	6197.17
ACTR2	7221.05	7287.98	7052.36	6576.51	6116.57	6174.51	7116.39	7948.33	7239.57	6735.79	6778.94	6863.02
LDLR	7876.64	7911.73	8147.17	5866.33	6225.27	5978.28	8333.31	8232.67	8343.65	5552.57	5650.29	5667.46
CALM2	6061.32	5779.91	5675.33	6159.81	5420.49	5955.2	7076.96	8284.27	7170.84	7892.99	8135.73	8228.93
HMGB1	7161.74	6778.11	6524.13	6909.21	5911.26	6614.2	7413.23	4551.63	7375.26	7102.39	8013.66	7666.54
AARS	5296.64	5192.07	5305.78	7085.07	7839.23	7475.74	6620.2	6730.83	6741.71	9042.54	7252.22	7115.82
EIF4B	5962.82	6028.18	5753.07	6191.18	6286.75	6108.4	7397.89	9927.73	7480.12	7503.43	6856.99	6664.67
MPRIP	6853.54	6857.1	6941.6	7212.77	7024.56	6421.12	6651.97	9509.45	6632.45	6405.17	6039.51	6352.75
CTTN	6640.66	6941.23	6847.88	6808.39	7543.88	7023.46	6450.43	9061.54	6354.89	6489.35	6254.64	6288.96
FDFT1	6326.1	5912.25	5943.71	6616.84	6689.69	6832.47	7790.02	8386.37	7896.03	6682.99	6619.85	6507.54
EIF4H	7067.48	6673.47	6867.05	6790.47	6584.29	6640.44	7487.71	5506.74	7157.62	6927.9	7154.16	7012.37
HYOU1	5376.07	5330.57	5527.3	9917.98	10701.5	10788.6	4029.74	5380.49	4155.52	7575.38	7036.09	6628.11
TNIP1	5885.51	5828.13	5927.73	5516.83	5545.65	5644.58	7800.97	9157.05	7687.19	7201.12	7629.44	7328.95
DDB1	6816.47	6710.4	6804.22	6456.66	6276.87	6409.57	7223.73	8209.62	7159.38	6198.52	6670.88	6556.54
CCT7	6579.23	5849.67	6499.63	5724.07	5338.14	5918.47	7517.28	12047.6	7085.36	6229.9	6430.74	6414.97
VAT1	6778.34	6458.03	6631.69	7441.29	8001.72	8056.04	6585.15	7624.47	6226.24	5968.92	6368.7	5879.03
MAP4	6496.62	6503.17	6728.61	7200.45	6993.82	6871.3	7023.29	5154.34	6986.67	6998.31	6998.07	6780.57
OAZ1	7208.34	6194.37	6548.62	6550.75	6473.4	6968.89	6773.55	6313.65	6801.63	6813.09	7152.16	6860.69
GNAI2	7013.47	6964.82	7153.54	6460.02	6202.21	6584.82	7158.01	7685.95	6745.24	6226.84	6258.64	6247.74
PFKP	6849.3	6289.78	6749.91	7101.87	7088.24	7079.07	6127.3	7799.02	6133.72	6606.45	6563.82	6261.74
ANKRD11	5807.13	5701.94	6120.5	7474.89	7648.19	7068.58	5828.28	6751.69	5900.21	7473.59	6874	7030.26
IFI6	3438.95	2613.99	3048	6717.66	5855.27	7206.05	3118.42	8735.48	3334.29	11240.6	10270	11348.9
MT-RNR1	6671.37	5910.2	6659.38	5689.34	5457.82	5969.89	9273.11	1983.79	9106.73	6879.68	6881	8042.25
RPL18	6328.22	5504.97	6018.26	5905.53	5839.9	6020.26	6876.51	8733.28	7345.3	6718.96	7003.07	6847.46
HMGN2	6278.44	6232.33	6152.45	5337.61	5040.6	5397.98	8174.48	5701.06	8141.87	7309.04	7270.23	7279.95
NID1	8338.42	8924.29	9063.06	7930.8	7581.21	7594.32	5355.09	4233.25	5441.13	5694.16	4943.87	5211.63
RPS15	6601.47	5651.67	6017.19	6238.22	5946.39	6399.08	6706.74	7472.97	6954.95	6660.02	7107.13	7154.71
FADS1	5266.98	5212.59	5357.96	6524.99	6778.63	6634.14	7314.65	5058.83	7113.56	7475.88	8109.72	7465.08
PRRC2B	6008.36	6078.45	6387.81	6061.24	6376.78	5606.8	7069.29	7780.36	7154.97	7221.02	6386.71	6363.64
SMC1A	6205.36	6567.8	6248.3	5659.1	5569.8	5265.76	7150.35	8117.4	7011.35	6934.02	6747.92	6881.69
TKT	6378	5742.98	5971.4	5318.56	5484.17	5456.74	9000.37	5145.56	8795.68	7201.12	6766.93	6551.1
RPL27A	6451.07	5790.17	5938.38	5933.54	5427.07	6151.43	7083.53	6017.24	7553.26	6994.48	7094.12	7141.49
CXCL6	6822.82	6207.71	6451.71	3695.44	2811.8	3529.04	8955.46	13320	9141.98	5428.59	5752.34	5995.71
MAP7D1	7111.96	6608.84	7136.5	6812.87	6854.38	6698.15	6226.98	7991.15	5833.24	5576.3	5954.46	5704.79
RRBP1	6158.76	6226.18	6409.11	7201.57	7349.55	7220.74	5634.4	7555.31	5387.38	5880.14	6791.95	6334.08
KHSRP	6478.61	6107.17	6606.13	6490.26	6691.89	6551.24	6978.38	5316.82	6857.14	6554.41	6416.73	6218.18
PDIA4	4740.6	4736.57	4734.94	8606.26	8994.25	9365.66	4274	4491.25	4389.03	7977.95	7488.35	7115.82
PGAM1	9245.02	8517.01	8934.2	8001.37	7181.57	7810.49	5145.88	3864.38	4875.43	4531.6	5212.03	5304.2
SLC7A1	5743.59	5768.63	5880.87	6605.64	6956.49	6511.36	6452.62	5598.96	6644.79	7592.21	6271.65	6548.77
HK1	7074.89	7244.89	7364.4	6971.93	7091.54	7241.73	5760.37	6955.89	5760.99	5567.11	5415.15	5343.87
OSMR	7911.6	8440.07	8245.15	7778.46	8124.69	7697.16	5150.26	3541.62	5509.86	5205.87	5126.98	5193.74
NSD2	6604.65	6428.28	6332.43	6439.85	6448.15	6101.06	6579.68	7266.57	6521.42	6637.06	5600.26	5938.15
CCND1	5711.81	5744	5641.25	8682.43	8135.67	8016.17	4255.38	4595.54	4059.48	6636.3	7524.38	7647.1
CLIC1	7165.98	6431.36	7189.75	6477.94	5948.59	6355.01	6409.9	7880.26	6287.04	5150.77	6279.65	5855.7
IGFBP7	5112.35	4647.32	4805.23	6716.54	6062.78	6799.94	5438.34	12021.3	5549.51	6846.77	6267.64	6234.51
CD164	6605.71	6385.19	6254.69	7023.46	7002.6	7385.49	5209.41	4677.88	5390.02	6634	6808.96	6691.11
RPL31	6207.48	5686.55	6207.83	5970.5	5458.91	6091.61	7144.87	3389.02	7355.88	7132.24	7175.17	7258.17
NT5E	7738.96	7789.65	7476.23	6457.78	6126.46	6160.87	5607.02	4729.48	5842.94	6244.44	5814.38	6138.84
G3BP1	6533.69	6545.23	6347.34	6435.37	5817.94	5975.13	6427.43	6981.14	6240.34	5883.97	6574.82	6409.53
SF3B1	6465.9	6566.77	6273.85	6281.91	6167.08	5926.86	6393.47	6109.46	6509.97	6338.58	6159.58	6405.64
GNS	6991.22	7430.58	7305.83	7704.53	8255.34	7740.18	4915.86	4972.1	5267.54	5476.04	5378.13	5185.96
HNRNPM	6210.66	5890.71	6245.1	5678.14	5677.4	5822.97	6277.36	11621.7	5741.6	5163.01	6234.63	5837.03
MCFD2	7123.61	7140.25	7028.93	7251.98	7062.99	7033.95	5571.97	3318.76	5493.12	5958.2	6388.71	6181.62
HSPA9	6212.77	6041.51	5671.07	6187.82	6012.27	6465.19	6383.61	6183.01	6305.54	6650.08	6467.76	6442.98
SCARB2	6157.7	6517.53	6397.39	7918.48	7882.05	7974.19	4685.84	3896.22	4785.55	6715.13	6063.53	6168.39
RANGAP1	6007.31	5600.38	5835.08	5240.15	5162.47	5323.47	6461.38	10613.9	6550.5	6050.81	6206.61	6036.16
RPL27	6132.28	5416.74	5884.07	6243.82	5334.85	5999.27	7443.9	1713.72	7673.97	7073.31	7392.3	7370.18
IRAK1	6222.31	5842.49	6438.93	6480.18	7333.08	6892.29	6542.44	7185.33	6361.05	5541.86	5498.2	5256.75
COTL1	7210.46	6728.87	7112	5185.26	5167.96	5421.06	7623.53	8076.78	7456.33	5079.59	5228.04	5167.29
USP22	6211.71	6149.23	6478.33	5839.44	5839.9	5826.12	6800.93	5511.14	6823.66	6059.23	6354.69	6326.3
TM9SF3	5744.64	5977.91	5646.58	6746.78	6476.7	6623.65	5367.14	7224.86	5216.43	6269.7	6348.69	6562.77
TNC	8431.62	8488.28	8875.63	6010.83	5042.8	5184.96	6343.08	6034.8	6331.98	4677.78	4939.87	4776.81
PTTG1IP	5890.8	5667.06	5759.46	7003.3	6875.24	7105.31	5180.93	6619.95	5316.01	6162.55	6559.81	6170.73
CLSTN1	8067.29	8301.57	8739.31	8334.06	8387.1	8123.2	4288.24	4754.73	4515.92	4253.78	4165.42	4087.63
MCM7	5850.56	5328.52	5760.53	5883.13	5844.29	5986.68	6772.46	6765.96	6597.2	6307.97	6515.79	6225.96
SLC38A1	5074.22	5257.73	5024.62	7534.26	7521.93	7381.29	5088.93	4471.48	4899.22	7335.06	6928.03	6915.14
NCAPD2	5909.87	5995.35	6059.79	5569.48	5441.35	5641.43	6699.07	6881.23	6728.5	6365.37	6248.63	6049.38
NRP1	7409.57	7945.58	7640.24	7144.44	7202.43	7116.85	5374.81	5135.68	5368.87	4778.81	4807.8	4925.38
BASP1	5873.86	5170.53	5474.05	5619.89	5498.44	5437.85	6938.95	9828.92	6408.64	5832.69	6135.57	5735.91
PDIA6	5802.9	5653.73	5683.85	7207.17	7150.83	7355.06	4468.97	6638.61	4544.11	6565.12	6372.71	6202.62
EIF1	5646.15	5733.75	5581.61	6532.83	6617.23	6711.79	5764.75	5041.26	5909.9	6685.28	6435.74	6329.41
SF1	6036.96	6007.66	6081.09	5957.06	5891.5	6046.49	6743.98	4370.48	6547.86	6484.76	6371.7	6323.97
GLG1	6722.21	6982.26	6719.02	6546.27	6680.91	6595.31	5523.77	6037	5736.32	5606.91	5305.08	5189.85
SEPTIN9	6796.35	6787.34	7298.38	5923.46	5896.99	6024.45	6297.08	6692.41	5985.68	5006.12	5628.27	5360.2
RPS7	6191.59	5459.83	5757.33	5879.77	5277.75	5615.2	6605.96	6156.66	6649.19	6239.09	6558.81	6296.74
SF3B3	5523.29	5524.46	5608.24	5086.69	4926.42	5095.76	7025.48	8165.7	7069.5	6335.52	6106.55	6145.06
TRAM2	5943.76	6419.05	6094.94	6910.33	6834.62	6467.29	5654.12	4818.4	5560.08	5909.99	6224.62	5882.14
PRRC2C	6108.98	6527.79	6236.58	6195.66	6336.16	5767.36	6209.45	3176.04	6262.36	6239.85	6321.68	6543.32
TRIM8	6579.23	6305.17	6579.51	5419.38	5635.68	5485.08	6504.1	6695.7	6048.24	5570.17	5970.47	5753.8
EMP1	5778.54	5900.97	5818.04	4648.7	3801.04	4414.71	8338.78	4065.29	8604.47	6253.63	6992.07	6585.32
XPO1	5906.69	5764.52	5705.15	5000.44	4979.12	4943.6	6924.71	6918.56	7008.7	6439.61	5898.43	6184.73
CDKN2A	5398.31	4470.86	5339.86	4496.36	4523.48	4604.65	6872.13	13403.5	6651.84	5346.69	5732.33	5572.56
UBE2D3	5857.97	5799.4	5779.7	6132.93	5887.11	6091.61	5832.66	5499.06	5899.33	6245.21	6251.64	6284.29
ATP5F1A	6351.52	5963.55	6068.31	5293.92	4805.64	5094.71	6567.63	8194.25	6609.54	5345.16	5797.37	5606
NCKAP1	5761.59	5985.09	5947.97	5796.88	5707.05	5664.52	6236.84	5472.71	6330.21	6317.92	5873.42	6058.72
IARS	4830.63	4739.65	4625.25	5680.38	5880.52	5915.32	6172.21	7005.29	6065.87	7172.04	6314.67	6347.3
NPLOC4	6053.91	5799.4	6212.09	6069.08	5936.51	6216.49	5860.04	6703.38	5910.78	5691.1	5570.24	5419.32
RAB7A	5914.1	5786.07	5865.96	6679.57	6532.69	6667.72	5492.01	6032.61	5405.88	5535.73	5941.45	5654.23
CSRP1	5742.53	5580.89	5776.5	6162.05	5575.29	5880.69	5804.18	6453.08	5551.27	6228.37	6221.62	5994.93
CEMIP	5086.93	5693.74	5846.79	9548.32	9044.76	9738.19	2082.23	2043.07	2181.74	7188.11	6267.64	6386.97
EWSR1	6043.31	5886.6	5890.46	6048.92	5737.79	6058.03	5932.33	5545.17	5540.7	5835.75	6117.56	6105.39
HLA-A	4612.45	4784.79	5130.06	5720.71	5828.92	6304.64	5990.39	6158.86	5601.5	6845.24	6583.83	6583.77
KIF5B	6096.27	6378.01	5952.23	5990.67	5553.34	5643.53	5691.36	6455.27	5680.8	5796.72	5742.34	5655.79
ASPH	6846.12	7015.09	6819.13	7201.57	6508.54	6698.15	4966.25	6264.25	4782.91	4896.67	4578.66	4732.47
ABL1	5116.59	5172.58	5416.54	5426.1	5292.03	5160.82	6547.91	7460.89	6639.5	6075.3	5820.38	5770.13
EIF3B	5579.42	5418.79	5332.4	5009.4	4842.97	4877.49	5938.91	12274.9	5575.06	5239.55	5527.21	5121.4
ARPC2	6256.2	5864.03	5987.37	5869.69	5577.49	5897.48	5949.86	4901.84	5809.45	5705.64	5913.44	6103.83
CNOT1	5763.71	6096.91	5846.79	5647.89	5783.9	5431.56	5861.14	4281.56	6123.14	6335.52	6018.5	6186.28
TRIP12	6092.03	6215.92	6081.09	5748.71	5353.51	5294.09	6184.26	5275.1	5862.32	5770.69	5677.3	5993.38
NDST1	5976.59	6375.96	6594.42	6703.09	6678.71	6368.65	5263.08	4560.41	5220.84	5101.78	5755.35	5521.22
KPNA2	5872.8	5651.67	5684.92	5391.38	4924.22	5194.4	6338.7	5855.86	6220.95	5696.46	6345.69	6103.05
FKBP10	7018.76	6889.93	7492.2	5848.4	5513.81	5766.31	5527.06	4918.3	5632.34	5351.29	5025.92	4909.05
PTP4A2	6479.67	6292.86	6471.94	5940.26	5893.69	5838.71	5458.05	6559.57	5405	4929.58	5440.16	5272.3
GCN1	5307.23	5391.1	5447.42	5390.26	5574.2	5464.09	5901.66	9293.18	5753.94	5365.06	5387.13	5465.21
WNK1	5710.75	5910.2	5927.73	5420.5	5633.48	5231.13	6110.87	5203.74	6525.83	6056.17	5458.17	5826.92
RND3	5157.89	5274.14	4673.18	5819.28	6403.13	6341.36	5877.57	6533.22	6450.05	6054.64	5177.01	5455.1
KMT2D	5369.72	5410.59	5944.77	5710.62	5828.92	5105.2	5631.12	6573.84	5754.82	5919.94	5599.26	5998.82
SHC1	5841.02	5713.23	6286.63	6574.27	6402.04	6589.02	5469.01	4492.34	5506.33	5566.35	5522.21	5278.53
BTF3	5864.32	5860.96	5435.71	5603.09	4866.03	5176.56	6179.88	5148.85	6507.33	5828.1	6099.55	6005.82
MYO1C	5951.17	5966.62	6143.93	6552.99	6682.01	6489.33	5183.12	5263.02	5212.91	5361.24	5333.1	5076.29
CXCL5	6560.16	6979.19	6426.15	4693.51	4673.89	4531.2	6044.06	7934.06	6168.96	4828.56	5183.01	4985.28
PLAU	8322.53	8381.59	8375.08	6710.94	6456.93	6559.63	4005.64	5301.45	4076.22	3861.93	3995.32	4026.96
ITPRID2	4207.87	4644.24	4441.01	5039.64	4486.15	4837.61	5773.51	7172.16	6339.91	7404.7	6254.64	6612.55
LAMA4	6586.64	6974.06	6731.8	6371.52	5750.96	5757.91	4937.77	5500.16	5283.4	5013	4931.87	5052.17
SND1	5431.15	5126.41	5252.53	6069.08	6448.15	6417.97	5541.3	5405.74	5382.97	5721.71	5667.3	5410.76
KIRREL1	5740.41	6015.87	6131.15	6763.58	6895.01	6734.88	4647.51	4178.36	4550.28	5365.83	5356.11	5344.65
CDKN1A	6455.31	6429.3	6557.14	6966.33	7755.79	7828.33	3886.25	3583.34	3561.63	4578.29	5626.27	5011.72
INSIG1	4768.14	4403.16	4548.57	5324.17	5724.61	5572.17	7194.16	7523.47	6828.07	5000.76	5305.08	5228.74
VEGFA	5572.01	6129.74	5777.57	7781.82	8760.39	8327.83	3034.08	4526.38	2952.75	5183.68	5097.96	4968.94
PTPN11	5234.15	5403.41	5264.24	5045.24	5094.4	5000.27	5947.67	7430.15	5783.02	5368.89	5724.33	5709.46
LOX	7964.55	8518.03	7727.57	9772.36	10148.2	9703.56	2281.58	1891.57	2405.55	2980.25	3097.8	2965.96
EMILIN1	6225.48	6064.08	6969.29	7842.31	7795.31	7923.82	3156.76	4550.53	2995.93	4651	4991.9	4708.36
DDOST	4928.07	4926.36	5015.04	6528.35	6841.21	6826.18	4824.95	3436.23	5020.82	6179.39	6128.56	5718.79
HNRNPF	5879.15	5621.92	5733.91	5882.01	5395.23	5789.39	5597.16	4346.33	5391.78	5414.04	5795.37	5598.23
DDX21	5641.91	5375.71	5235.49	4887.3	4736.47	4723.23	6199.6	6438.81	6159.27	5547.21	5467.18	5745.24
RPL24	5649.32	4851.47	4980.96	5242.39	4822.11	4819.77	6029.82	5501.25	6188.35	5659.72	5905.43	6165.28
FOSL2	5425.85	5424.95	5627.41	5455.23	5739.98	5340.26	5714.36	5490.28	5680.8	5397.97	5464.18	5465.21
BCAT1	4536.19	5021.77	4635.9	5757.67	5257.99	5344.46	5448.2	5732.9	5567.13	6239.09	5947.46	6020.6
TNPO1	6320.8	6600.63	6125.82	6073.56	5827.82	5558.53	5352.9	5157.63	5230.53	4670.13	4720.74	4950.27
GSTP1	5098.58	4499.59	4853.16	5288.32	4892.38	5113.6	5844.71	5953.56	5978.63	5682.68	6305.67	5977.82
BZW1	6008.36	6101.02	5512.39	4983.63	4589.35	4711.69	5909.33	6371.84	5666.7	4754.32	5578.24	5741.35
RPL32	5573.07	5073.07	5234.42	5239.03	4733.18	5057.98	6150.31	2206.65	6710.87	6279.65	6267.64	6244.62
HNRNPAB	5184.37	4568.32	5056.57	5115.81	4705.73	5142.98	5930.14	7268.77	5564.49	5314.55	6148.58	5730.46
LMAN1	5770.06	6118.46	5668.94	5907.77	5809.15	5955.2	4786.61	4256.31	5064.88	5724.77	5179.01	5273.86
PRKCSH	5627.08	5430.08	5733.91	6023.15	6145.12	6225.93	4849.05	4941.36	4705.36	5612.27	5244.05	5171.96
DNMT1	5703.34	5680.4	5585.87	4909.7	5082.32	5071.62	5998.05	5741.68	5730.15	5335.98	5324.1	5343.87
CBX5	5891.86	6348.26	5960.75	5232.31	5316.18	4855.45	5725.32	5268.51	5879.94	5469.91	4647.7	4980.61
CTDSP2	5132.48	5117.18	5429.32	5231.19	5192.12	5221.68	5492.01	5918.43	5651.72	5493.64	5835.39	5476.1
MARCKS	4270.36	4309.8	4297.23	4811.13	4768.31	4652.92	5528.16	11574.5	5038.44	5168.37	5525.21	5559.33
SH2B3	5157.89	5271.07	5610.37	5260.32	5401.82	5325.57	5298.13	4554.92	5182.07	5690.33	6103.55	5931.93
BAG6	5407.85	5212.59	5603.98	5344.33	5727.91	5498.72	6021.06	4172.87	5913.43	5684.21	5314.09	5091.06
UBB	5511.64	4849.42	5442.1	5663.58	5318.38	5671.86	5077.97	7008.58	4815.51	4641.05	5775.36	5500.99
MCM4	5940.58	5908.15	5624.21	5269.28	4894.58	5068.47	5460.24	5247.65	5430.56	5132.4	5347.11	5410.76
CORO1C	5309.35	5198.23	5050.18	5122.53	4920.93	4795.64	5983.81	5678.01	6003.31	5372.72	5488.19	5564.78
EIF5	5913.04	5977.91	5599.72	5761.03	5461.11	5834.52	4796.47	4963.32	4737.09	4956.37	5504.2	5405.32
PEA15	4405.92	4180.54	4356.87	5454.11	5323.87	5582.67	5839.23	3326.44	5791.83	6526.09	6582.83	6315.41
PARP1	5160.01	5175.66	5116.21	4674.47	4309.38	4455.64	6340.89	6511.26	6016.52	5498.23	5599.26	5465.21
NDRG1	8916.7	9867.09	9480.54	7006.66	7822.76	7350.86	2666.05	2157.25	2689.28	2654.98	3300.92	2986.97
ARCN1	5317.82	5452.65	5038.47	5650.13	5372.18	5515.51	5252.13	4361.7	5218.2	5496.7	5770.36	5658.9
PKD1	4683.41	4892.51	5177.98	6004.11	6707.26	6073.77	4417.49	7175.45	4089.44	5439.3	5065.95	5018.72
ACTR3	5264.86	5178.73	5089.59	5598.61	5019.74	5293.04	5219.27	5876.71	5235.82	5313.02	5496.2	5606
CCT3	5596.37	5191.05	5420.8	4920.9	4570.69	4881.69	6105.4	5545.17	5622.65	4938.77	5596.25	5739.02
ACADVL	4892.06	4817.62	5189.7	7281.1	8107.12	7986.78	3969.49	4671.29	3821.57	4761.97	4977.89	4630.57
NORAD	5060.46	5595.25	5206.74	5579.56	6041.91	5960.44	4866.57	6666.06	4718.58	4944.89	5037.93	4879.49
TUBA1C	6020.01	5621.92	5707.28	5808.08	5627.99	5882.79	5455.86	1781.79	5353.89	4924.22	6189.6	5521.22
HLA-E	4428.16	4449.32	4837.18	5349.93	5255.8	5600.51	4623.41	5928.31	4781.14	6164.08	6279.65	5810.58
TMED10	5083.76	5097.69	4914.93	6493.62	6671.03	6823.03	4314.52	3795.22	4460.4	5629.11	5438.16	5283.97
PAPOLA	5596.37	5549.08	5527.3	5073.25	4855.05	4908.97	5769.13	3817.17	5596.21	5443.89	5722.33	5694.68
NAMPT	6274.2	6716.56	6100.26	4555.73	4654.13	4754.71	5994.77	5760.34	6368.98	4589	4236.46	4299.99
TPM1	3371.17	3000.75	3185.38	7563.38	6439.37	6625.75	3576.27	4066.38	3580.13	7774.37	6799.95	6757.23
RAD21	5218.26	5553.19	5088.52	4892.9	4483.95	4658.17	5961.91	5162.02	5883.47	5688.8	5322.09	5488.55
YWHAB	5981.89	5648.6	5619.95	5561.64	5073.54	5465.14	5145.88	5165.32	5030.51	4814.78	5196.02	5196.85
TFDP1	5690.63	5606.53	5448.49	4638.62	4631.07	4653.97	5499.68	6051.27	5305.43	5101.02	5463.18	5495.55
STT3A	4732.13	4553.96	4658.27	6645.97	6519.51	6963.64	4482.11	2194.57	4574.07	5909.22	6128.56	5886.81
SHMT2	3882.72	3517.81	3864.85	4929.87	4747.45	5229.03	5852.37	4981.98	5785.66	6804.67	6590.83	6193.29
RPL35A	5314.64	4570.38	4976.7	5351.05	4766.12	5198.6	5746.13	3084.92	6035.91	5760.75	6099.55	5845.58
SRSF3	5370.78	5074.09	4971.37	5174.06	4534.46	5007.61	5194.08	8205.22	4797.01	4527.78	5531.22	5402.21
MICAL2	3693.14	3657.33	3846.74	6080.28	5388.65	5498.72	5261.99	4466	5316.01	6621.76	6259.64	6204.95
HMGCS1	4178.21	4213.36	4114.06	4759.6	4819.92	4982.43	6639.92	6311.46	6938.21	5355.88	5338.1	5105.07
AXL	4876.17	4651.42	4841.44	4788.72	4734.28	4668.66	6143.73	7679.36	6100.23	5208.93	4776.78	4698.25
TRAM1	4190.92	4152.84	4005.43	6530.59	6562.33	6938.46	4176.51	2352.66	4324.71	6455.68	6400.72	6210.4
GNG12	5330.53	5654.75	5209.93	4962.35	4543.24	4839.71	5896.19	4335.35	5951.32	5182.91	5289.08	5343.09
ANXA6	5487.28	5226.95	5215.26	5516.83	5184.43	5598.41	5155.74	4664.7	5190.88	5060.46	5230.04	5056.06
PHLDA1	5984	6171.8	5989.5	4204	4557.51	4357	5855.66	5898.67	5596.21	4571.4	4715.74	4750.36
YBX3	5013.85	4894.56	4804.17	4384.34	4581.67	4663.42	5410.95	8188.76	5523.08	5022.19	4966.89	5009.39
CNBP	4780.85	4506.77	4651.88	4630.78	4193	4566.87	5437.24	7474.07	5572.42	5277.05	5405.14	5602.89
TCP1	5032.92	4924.31	4896.82	4453.79	4083.21	4479.78	5489.82	9265.73	5143.3	4726.77	5018.92	5043.62
HP1BP3	4513.95	4798.13	4547.51	4805.53	4435.64	4790.39	5401.1	5637.39	5756.58	5980.4	5513.21	5430.21
RPL37	5125.06	4551.91	4605.02	5134.86	4526.77	5113.6	5142.6	4267.29	5527.48	5557.16	5767.35	5869.7
IGFBP4	6585.58	5772.73	6563.53	4997.08	4412.59	4891.13	5096.59	7262.18	4952.97	3966.78	4265.48	3956.95
CSE1L	5366.54	5273.12	5167.33	4581.49	4221.55	4333.91	5840.33	5327.8	5721.34	5052.04	5245.05	5347.76
SUPT16H	5183.31	5259.78	5287.67	4833.53	4238.01	4733.72	5547.87	5533.09	5290.45	4986.22	5268.06	5377.32
HNRNPUL1	5341.12	5198.23	5234.42	4854.81	5038.41	5069.52	5451.48	5159.83	5071.93	4996.93	5260.06	5029.61
ATN1	5205.55	5224.9	5597.59	5122.53	5327.16	5391.68	5482.15	3831.45	5380.33	5190.56	4960.88	4870.15
RAD23B	5394.08	5449.57	5285.54	5215.51	4640.95	5036.99	5238.99	5762.54	5251.68	4934.17	4741.76	4812.59
USP9X	4723.66	5020.75	4950.07	4878.34	4702.44	4706.44	5237.89	6105.06	5314.24	5300.01	5032.93	5251.3
SMC4	4997.97	5266.96	4842.51	4555.73	4328.04	4260.46	5511.73	5359.63	5613.84	5415.58	5166	5550.78
CALD1	4021.46	4023.57	3910.64	4805.53	4335.73	4604.65	5455.86	5432.09	5662.3	6388.33	5807.38	5864.25
RPL21	4475.82	4294.41	4255.7	4159.19	3941.57	4194.35	5769.13	8565.31	5548.63	5073.47	5052.94	5623.9
RAC1	5662.03	5374.68	5136.45	5299.52	4847.37	5200.7	4943.25	4469.29	5120.39	4858.4	5030.93	5176.63
RAI14	4439.81	4537.55	4294.04	5637.81	5483.07	5420.01	4680.37	4291.44	4598.75	5798.25	5627.27	5816.8
PTGES3	5397.25	5085.38	5191.83	4814.49	4511.4	4823.97	5402.19	4434.16	5337.15	5044.38	5576.24	5273.86
EPHA2	4892.06	4376.48	4765.83	5847.28	5346.92	5655.07	4750.47	5974.42	4508.87	4926.52	5158	5066.17
MGAT4B	5023.39	5011.51	5212.06	5279.36	5767.43	5513.41	4430.63	7086.53	4623.42	4466.55	4649.7	4503.01
KDM5C	4992.67	4783.76	5107.69	5082.21	5071.34	5070.57	4989.25	7272.06	4957.38	4807.89	4548.64	4633.69
MYH10	5444.91	5507.02	5415.47	5039.64	4943.98	4635.08	4957.49	5928.31	5006.72	4761.21	4551.65	4846.04
B4GALT1	4572.2	4764.27	4696.61	5488.83	5529.18	5614.15	4137.08	4161.9	4365.24	5675.03	5780.36	5604.45
ACIN1	5054.1	5177.71	5232.29	4489.64	4883.6	4587.86	5729.7	4839.26	5565.37	5282.41	4875.84	4828.93
SF3B2	4500.18	4424.7	4753.05	4415.71	4472.97	4934.15	5266.37	8176.68	5240.23	4892.08	4826.81	4744.14
LRP10	4492.77	4340.58	4786.06	6568.67	6916.97	6852.41	3586.13	4124.57	3568.68	5175.26	5292.08	4953.38
TPM2	4966.19	4626.8	4690.22	4725.99	4290.71	4584.71	4737.32	10046.3	4605.79	4478.03	4611.68	4507.67
UGGT1	4636.81	5112.05	4717.9	5969.38	6404.23	5899.58	4269.62	4489.05	4217.21	5106.38	4785.78	4825.82
PSMA7	5416.32	4734.52	5202.48	4858.17	4392.82	4915.27	5073.59	6678.13	5086.02	4423.69	4857.82	4764.36
BRD2	4957.72	4992.02	5117.28	5249.11	5111.97	5166.07	4834.81	4369.39	4598.75	5062.75	5308.09	5203.08
MRC2	5391.96	5507.02	5825.49	6829.67	6910.38	6525.01	3472.21	4134.45	3364.25	4653.29	4185.43	4086.85
SMG1	5090.11	5407.51	5037.4	5420.5	5397.43	4838.66	4645.32	4570.29	4817.27	4922.69	4669.72	5183.63
TMED9	4950.31	4481.12	4710.45	5416.02	5308.5	5656.12	4514.97	6526.63	4315.89	4845.39	4932.87	4702.14
LAMA5	7431.82	7404.93	8463.47	3779.45	3630.86	3514.35	5734.08	7499.32	5417.34	2667.22	3027.76	2997.86
MORF4L2	4941.83	4814.54	4548.57	5215.51	4958.26	5061.13	4943.25	5108.23	4585.53	4848.46	5512.21	5364.87
SRSF11	5254.27	5365.45	5011.84	4969.07	5051.58	4829.22	4956.39	4650.43	4945.04	5061.22	4707.74	5042.06
ACSL4	4705.65	4834.03	4599.69	5261.44	5048.29	5125.14	4996.92	6745.1	4945.04	4596.66	4671.72	4701.36
NR2F2	5797.6	5413.67	5743.49	4062.85	3889.97	3892.13	6018.87	7695.83	6144.29	3955.3	3937.29	3908.72
MEG3	4916.42	5260.81	4908.54	5074.37	5393.04	4858.6	4876.43	4489.05	4900.1	5318.38	4808.8	4877.93
SNRPB	4632.57	4306.72	4778.61	4546.77	4436.74	4659.22	4873.14	8424.79	5071.04	4626.51	5047.94	4660.13
HNRNPA0	4341.32	4139.5	4432.49	4337.3	4481.75	4594.16	5079.07	8838.68	4598.75	4679.31	5152	4963.5
HCFC1	4846.51	4757.09	5134.32	4683.43	4905.56	4623.54	5230.22	5082.98	4899.22	4914.27	5137.99	5108.95
FNDC3B	5129.3	5561.39	5283.41	6229.26	6195.63	6049.64	3957.44	3145.3	3964.31	4944.12	4467.6	4699.8
CTNNB1	4044.76	4047.17	3934.07	4153.59	3986.59	4074.72	5441.62	6706.68	5434.96	5378.84	5817.38	5711.02
UGCG	4315.9	4408.28	4262.09	4525.48	4172.14	4345.46	4563.17	6247.78	4717.7	5904.63	5505.2	5558.56
MTDH	3649.71	3656.3	3618.84	5239.03	5256.89	5503.96	4635.46	6382.82	4516.8	5364.3	5591.25	5474.55
RPL9P9	4623.04	4330.32	4677.44	4430.27	3982.2	4489.22	5267.47	5125.79	5760.99	5346.69	5408.14	5136.96
CALM3	5721.34	5376.73	5660.42	4926.51	4838.58	4924.71	5237.89	3819.37	5092.19	4231.59	4806.79	4609.57
CTGF	2429.61	2191.32	2122.52	5651.25	4388.43	5261.56	4050.55	3948.92	4136.14	9038.71	6529.8	6953.25
SMAD3	5484.1	5397.25	5427.19	4440.35	4841.88	4564.78	5061.54	4352.92	4617.25	4413.74	5123.98	5236.52
PAICS	4738.48	4567.3	4442.07	4088.62	3652.82	3983.42	5941.1	4721.79	5894.04	5194.39	5518.21	5359.42
TMEM158	5079.52	4814.54	5677.46	4382.1	4257.78	4051.63	5550.06	6759.37	5071.04	4383.89	4580.66	4433
UBA52	5228.85	4418.54	4683.83	4758.48	4202.88	4865.95	4777.85	4044.43	5378.57	5084.95	5183.01	5529
LY6E	4306.36	3828.65	4426.1	5246.87	4780.39	5443.1	3502.88	4766.8	3699.09	6072.24	5903.43	5797.36
ARGLU1	4609.27	4826.85	4674.24	4930.99	5034.01	4866.99	4783.33	4526.38	4976.76	5078.82	4904.85	5021.84
AFAP1	4634.69	4585.77	4601.82	4944.43	4836.39	4688.6	5329.9	4602.13	5366.23	5241.84	4603.68	4752.7
U2AF2	5027.62	4591.92	5020.36	4584.85	4399.41	4700.14	5380.28	5422.21	5128.32	4640.28	4867.83	4584.68
BCAR1	5550.83	5531.64	5894.72	4998.2	5207.49	5187.05	4794.28	5938.19	4658.66	3700.44	4073.37	3638.03
RPL14	4749.08	4282.1	4381.37	4501.96	4362.08	4338.11	5840.33	2787.4	6071.15	5339.04	5185.01	5561.67
PLS3	5172.72	5019.72	4919.19	4976.91	4131.51	4500.76	4686.94	6011.75	4845.47	4491.04	4614.68	4842.15
KDELR2	4547.84	4716.05	4474.02	5597.49	5317.28	5564.83	4279.47	3181.53	4299.15	5063.52	5430.16	5269.19
GPR176	2863.85	2947.41	2966	6169.89	6111.08	6346.61	3298.05	3630.54	3645.34	6734.26	6212.61	6015.16
KTN1	4925.95	5034.08	4689.15	4796.57	4583.86	4823.97	4610.26	5384.88	4548.52	4783.4	4766.77	4952.61
SBF1	4591.27	4526.26	4671.05	4911.94	5418.29	4863.85	4682.56	6837.32	4463.05	4518.59	4592.67	4271.98
CCT5	4704.59	4468.81	4333.44	4128.94	3584.75	3917.31	5686.98	6392.7	5526.6	4689.26	5162	4960.38
UCHL1	4040.53	3885.08	3828.64	4631.9	4149.08	4531.2	4773.47	7490.53	4855.16	4923.46	5275.07	5130.73
ACO1	4435.58	4456.5	4538.99	4247.68	4368.67	4071.57	5796.51	6565.06	5707.24	4449.71	4587.67	4489
PRKAR1A	4953.48	5156.16	5026.75	4385.46	4423.56	4340.21	5018.82	4968.8	5070.16	4745.9	4794.79	4645.35
TMEM30A	5178.02	5530.62	5077.87	5617.65	5386.45	5401.13	4086.69	4313.4	4187.25	4472.67	4291.5	4355.99
CDV3	4737.43	4740.68	4542.18	4253.28	4102.97	4383.23	5339.76	5483.69	5389.14	4639.52	4680.72	4968.94
FLII	4700.36	4527.29	4745.59	5105.73	5202	5199.65	4844.67	5011.62	4632.23	4577.52	4572.66	4427.55
CDC25B	5565.65	5473.17	5750.94	4115.5	4492.73	4483.97	5284.99	6343.29	5442.01	3721.1	3699.15	3609.25
MAT2A	4767.08	4755.04	4720.03	4434.75	4205.08	4422.06	5221.46	5679.1	5014.65	4207.86	4967.89	4900.49
SNRNP70	4852.87	4486.25	5106.63	4638.62	4608.02	4664.47	4591.64	7885.75	4337.04	4039.49	4340.52	4263.43
TMEM123	4527.72	4490.36	4209.9	4445.95	4077.72	4260.46	4874.24	4736.06	4925.65	5427.82	5279.07	5287.08
MSMO1	3920.85	3932.27	3695.51	5071.01	5297.52	5289.89	4995.82	4622.99	5213.79	5120.15	4868.83	4803.26
SSRP1	4346.61	4270.81	4256.76	4025.89	3787.86	4027.5	5817.32	6078.72	5496.64	4905.86	4829.81	4848.37
UBE2S	4597.62	3885.08	4461.24	4712.55	4526.77	4750.51	4875.34	4922.7	4760	4769.62	5394.14	5017.95
ITPR3	4276.71	4592.95	4698.74	4916.42	5630.19	4861.75	4335.34	5006.13	4676.29	4914.27	4620.69	4347.43
SPOCK1	6022.13	6044.59	5930.93	7194.85	6082.54	6499.82	3199.47	2057.34	3291.99	4177.25	3487.03	3685.48
ENG	6218.07	5823	5971.4	6389.45	5983.72	6065.38	3683.61	2310.94	3484.08	3788.45	3887.26	3994.29
EFEMP1	3916.61	3692.21	3756.22	4149.11	3361.86	3967.68	5236.8	2629.32	5630.58	6658.49	5864.41	6159.84
CITED2	3782.1	3640.91	3887.21	5610.93	6115.48	6195.5	3670.47	3253.99	4016.3	5823.5	5173.01	4966.61
CCT8	4420.75	4244.14	4176.89	3875.79	3642.94	3699.04	5154.65	7796.83	4963.54	4743.6	4763.77	4934.72
OAS3	2468.8	2359.57	2555.98	4565.81	3994.27	3938.3	3385.68	3350.59	3156.3	8363.68	7723.49	8047.69
JAK1	4649.52	4916.1	4636.97	5222.23	5154.79	5128.29	4194.04	4352.92	4304.44	4833.15	4574.66	4553.57
FAM168B	4634.69	4776.58	4693.41	4775.28	4566.3	4517.55	4662.84	5605.55	4750.3	4523.18	4555.65	4522.45
RPLP2	4312.72	3969.2	3969.22	4402.27	4188.61	4258.36	4996.92	5009.42	5359.18	5057.39	5120.98	5250.52
NACA	4724.72	4371.35	4355.81	4499.72	4269.85	4397.92	5174.36	4553.82	5179.43	4827.79	4774.78	4985.28
AP2B1	4561.61	4900.72	4816.95	4403.39	4142.49	4134.53	5274.04	4481.37	5418.22	4838.51	4538.64	4618.13
CCT2	4703.53	4326.21	4488.93	4420.19	3895.46	4069.47	5025.4	6055.66	4752.95	4575.99	4957.88	4987.61
TPR	4662.23	4941.75	4640.16	4488.52	4346.71	4227.93	4626.69	4815.11	4814.63	5031.37	4533.64	4862.37
SQLE	4056.41	3980.49	3947.92	5185.26	5182.23	5275.2	4735.13	4573.58	4744.14	4786.46	4937.87	4748.03
PRSS23	5350.65	5050.5	5383.52	4077.42	3532.04	3815.52	5479.96	4047.72	5677.28	4239.24	4600.68	4648.46
TNRC18	4162.33	4052.3	4463.37	4253.28	4319.26	4248.91	4655.17	7918.69	4452.47	4547.67	4452.59	4548.12
DHX9	4745.9	4598.08	4460.18	4603.9	4515.79	4547.99	4688.03	4474.78	4492.13	4376.24	5120.98	5066.95
TNS1	4350.85	4827.88	4903.21	7393.12	7353.94	6725.44	2970.55	1964.03	3016.19	4311.18	4399.56	4208.2
KRT18	4985.26	4422.65	4625.25	4100.94	3474.95	3938.3	5304.71	5448.56	5024.34	4233.88	5043.93	5029.61
PLXNA1	5853.73	6003.56	6104.52	4834.65	4875.91	4710.64	4165.56	4821.69	4119.4	3702.73	3676.14	3641.14
CYB5R3	5051.98	4843.27	5118.34	5264.8	5236.03	5427.36	4662.84	2673.23	4537.06	4401.49	4453.59	4091.52
IFITM3	4717.3	4276.97	4509.17	4209.6	3629.76	4230.03	4904.91	2096.87	4737.09	5743.14	5581.25	5787.24
RPS25	4471.59	4125.14	4165.18	4107.66	3840.56	4124.04	5253.23	4291.44	5475.49	5047.44	5117.98	4926.16
CD99	5420.55	5258.75	5361.16	4792.08	4722.2	4854.4	3840.24	6032.61	3829.5	3986.68	4098.38	3908.72
DNAJA1	5236.27	4825.83	4733.88	4747.28	4193	4438.85	4440.49	4684.46	4078.86	3841.26	5134.99	5192.19
STAT1	3399.76	3214.14	3273.78	4932.11	4279.74	4600.45	3276.15	3501	3111.36	6956.21	6570.82	6755.68
TTYH3	4587.03	4599.1	4809.49	5204.31	5398.53	5169.21	4075.74	4979.78	4175.79	4011.93	4563.65	4271.98
RCC2	4696.12	4616.54	4726.42	4011.33	4015.13	4003.36	4755.94	6954.79	4407.53	4332.61	4475.6	4481.23
PTK7	5115.53	5093.58	5636.99	5556.04	5574.2	5407.42	3930.06	3620.66	3944.05	4178.01	3855.24	3848.83
SPCS3	4378.38	4662.71	4287.65	5653.5	5441.35	5646.68	3478.78	3595.41	3588.06	4784.93	4860.83	4801.7
SLC20A1	5102.82	5273.12	5279.15	4103.18	4077.72	4083.11	4656.27	5300.35	4957.38	4193.32	4167.42	4088.41
CNN3	4270.36	4109.75	4035.25	4441.47	4122.73	4444.1	5189.7	3756.79	5184.71	4843.1	5021.92	5038.17
TSPAN14	4200.45	4234.91	4253.57	4924.26	4829.8	4780.95	4671.6	4583.46	4474.5	4187.2	4777.78	4960.38
ZYX	4458.88	4389.82	4444.2	4627.42	4758.43	4700.14	5004.59	4115.79	4933.58	4775.75	4412.57	4191.09
S100A16	5492.57	5002.28	5470.85	4513.16	4455.4	4607.8	4924.63	2910.36	4933.58	4008.11	4419.57	4205.86
DBN1	5412.08	4964.32	5101.3	4908.58	4837.48	4907.92	4543.45	4571.39	4139.66	3804.53	4117.39	4016.85
CAPRIN1	4536.19	4581.66	4493.19	3920.59	3925.1	4010.71	5152.46	3551.5	5211.15	4828.56	5113.97	4910.6
KIF1C	5239.45	5002.28	5218.45	4952.27	5195.41	5144.03	4154.61	4918.3	4001.32	3557.32	4141.41	3942.95
SRSF5	4515.01	4680.15	4557.09	4613.98	4737.57	4693.85	4244.42	5967.83	4169.62	4320.37	4216.45	4272.76
NPC1	4487.47	4417.52	4355.81	6132.93	6721.53	6189.21	3519.31	3644.81	3651.5	4187.2	4019.34	3956.17
ANXA1	5216.15	5000.23	4870.2	2820.59	2782.16	3009.6	6786.69	4588.95	6636.86	3881.83	4589.67	4271.98
COLGALT1	4790.38	4654.5	4622.06	5741.99	5534.67	5646.68	3708.8	4641.65	3647.98	4099.95	4159.42	3991.95
FSCN1	6191.59	5952.26	6111.98	4676.71	4281.93	4643.48	4395.58	3852.31	4185.48	3267.25	4014.33	3787.38
RPL7L1	4521.37	4410.34	4395.21	4056.13	3646.23	3819.72	5249.94	5019.3	5057.83	4582.12	4878.84	4663.24
SERPINE2	4386.86	4708.87	4714.71	6195.66	6041.91	6692.91	2996.84	3362.67	3072.59	4542.32	4227.46	4050.29
FGF2	4316.96	3957.92	4033.12	4374.26	4138.1	4210.09	4994.73	4980.88	4779.38	5032.9	4539.64	4755.03
CEP170	5157.89	5129.49	5114.08	4631.9	4519.08	4213.24	4800.85	3832.54	5194.41	4214.75	3758.19	3991.95
PSMD3	4898.41	4513.95	4688.09	4498.6	4386.23	4582.61	4959.68	3462.57	4860.45	4327.26	4602.68	4525.56
SEC23A	4287.3	4411.36	4230.14	4271.21	3922.91	4288.79	5083.45	3734.84	4985.57	4805.6	4907.85	4958.83
MYL12A	4487.47	4107.7	4263.15	5046.36	4566.3	5013.91	4430.63	2377.91	4731.8	4991.57	4813.8	4993.83
DLC1	3730.21	3911.75	3733.85	4430.27	4196.29	4409.47	4744.99	4343.04	4604.03	5389.55	4957.88	5066.95
PXN	4745.9	4735.55	4912.8	4470.6	4619	4509.16	4732.94	4821.69	4580.24	4192.56	4052.36	3982.62
ZC3H7B	4374.15	4182.59	4259.96	3890.35	3756.02	3828.12	5351.81	5440.87	5337.15	4745.13	4247.47	4373.88
STIP1	4838.04	4548.83	4613.54	4522.12	4059.05	4585.76	4939.96	3022.34	4700.08	4258.37	4946.88	4748.03
LAMB2	4567.97	4471.89	5023.56	5567.24	6019.96	5696	3502.88	4867.8	3429.45	4015	3866.25	3668.37
SEC31A	4552.08	4739.65	4488.93	4789.84	4840.78	4719.03	4397.77	3117.85	4301.8	4649.47	4553.65	4548.12
RBBP7	4479	4331.34	4220.55	3914.99	3428.84	3899.47	4739.51	5994.18	4691.27	4432.11	4888.84	4657.02
SLC25A5	4415.45	4104.62	4110.86	3853.38	3527.65	4012.8	4931.2	5548.46	5108.05	4478.79	4736.75	4725.47
RNPS1	4666.46	4419.57	4317.47	4279.05	4296.2	4324.47	4754.85	3708.49	4903.62	4770.39	4487.61	4582.35
STT3B	4072.3	3983.56	3904.25	5292.8	5133.93	5269.95	3781.1	3933.55	3889.42	4851.52	4771.77	4740.25
AFF4	3489.79	3506.52	3532.57	3758.17	3720.89	3536.39	5091.12	4974.29	5480.78	5315.32	5127.98	5313.53
SRGN	4663.29	4369.3	4437.81	5040.76	4548.73	4755.76	4005.64	4505.52	3812.76	4458.13	4458.59	4701.36
AP3D1	4191.98	4092.31	4302.56	4659.9	5177.84	5032.8	4253.19	5125.79	4206.63	4630.33	4112.39	4017.62
HNRNPR	4707.77	4567.3	4572	4350.74	3870.21	4164.96	4558.78	4633.96	4543.23	4197.91	4718.74	4643.8
ARHGDIA	4546.78	4473.94	4689.15	4790.96	4672.79	4729.53	4852.33	4473.68	4531.78	3923.15	4312.51	3941.39
LRRC59	4440.87	4266.71	4143.88	4833.53	4835.29	5124.09	4312.33	4137.74	3893.82	4133.62	4815.8	4698.25
SYNCRIP	4679.17	4683.23	4502.78	4189.43	4059.05	4340.21	4485.4	4410.01	4580.24	4205.57	4653.71	4636.02
SLC39A7	3713.26	3540.37	3953.24	5281.6	5232.74	5382.24	3652.94	5468.32	3649.74	4352.51	4911.86	4538.79
HLA-C	4074.42	3855.33	4033.12	4571.41	4667.31	4925.76	3638.7	6162.15	4024.23	4520.89	4505.62	4413.55
TNFRSF10B	5416.32	5394.17	5600.78	4369.78	4492.73	4408.42	4220.33	4366.09	4306.2	3437.93	3853.24	3925.06
SLC4A2	3771.51	3608.08	3988.39	5265.92	5793.78	5423.16	3762.48	3940.13	3677.06	4631.86	4867.83	4447
CCT4	4541.49	4196.95	4104.47	3857.86	3592.43	3795.58	4925.72	5440.87	5118.63	4134.39	4430.58	4554.34
ACSL3	3642.3	3757.87	3610.32	4471.72	4577.27	4659.22	4344.1	4894.15	4679.81	4652.53	4581.66	4672.58
ST13	5390.9	5340.83	5169.46	5338.73	5234.94	5132.49	3451.4	4661.41	3622.43	3441.75	3433	3479.35
STMN1	4179.27	4066.66	3743.44	3689.84	3276.23	3479.72	4667.22	7289.63	4559.09	4573.7	4659.71	4367.66
SLC7A5	2641.43	2559.62	2787.08	4714.79	5211.88	5410.57	3720.85	2787.4	3546.65	6757.22	5537.22	5557
TK1	4628.34	4279.02	4664.66	4629.66	4470.78	4740.02	4035.21	5357.44	3966.08	3838.97	4245.47	4048.74
IL11	3484.49	3223.37	3323.83	4430.27	3434.33	3883.73	3489.74	4054.31	3341.34	5624.51	6442.75	6429.75
ARHGEF12	4243.88	4622.7	4257.83	4038.21	4050.27	3773.55	4657.36	5130.19	4944.16	4210.92	4088.38	4284.43
DHCR7	3683.6	3200.8	3685.93	4882.82	5524.79	5495.57	4770.18	2597.48	4646.33	4696.15	4573.66	4390.22
SEPTIN11	5211.91	5342.88	5097.04	4337.3	4303.89	3836.51	4468.97	4099.32	4550.28	3730.29	3818.22	3848.83
CCNI	4220.58	4209.26	4328.12	3891.47	4044.78	4077.87	5095.5	3054.18	5302.79	4816.31	4313.51	4351.32
CSPG4	5248.98	5700.92	5861.7	6092.6	6370.2	6138.84	2765.72	3657.99	2744.8	3019.28	3033.76	2905.29
PRNP	3205.94	3374.18	3264.19	3489.33	3272.93	3648.67	5155.74	6213.75	5100.12	4685.44	5288.07	4881.82
ARF4	4252.35	4271.84	4010.75	5260.32	4814.43	5197.55	3732.9	2666.64	3677.94	4491.8	4796.79	4765.92
UBAP2L	4483.24	4607.31	4635.9	4468.36	4635.47	4576.32	4585.07	2576.62	4396.08	4076.22	4439.58	4444.67
ITM2B	4411.22	4478.05	4348.35	4573.65	4312.67	4818.72	3993.59	2974.04	4189.01	4500.22	4544.64	4572.23
ARHGAP23	4709.89	4520.11	4855.29	4403.39	4434.54	4260.46	3984.83	5676.91	4150.24	3774.68	3792.2	3830.16
ATP2B1	2964.47	3173.1	3065.04	5357.77	5845.39	5617.3	3111.85	3979.65	3223.26	5322.97	4884.84	4849.93
GALNT2	5324.18	5384.94	5384.59	4597.18	4523.48	4359.1	4105.32	4641.65	4042.74	3379.76	3461.01	3177.54
XPOT	3679.37	3749.66	3668.89	4486.28	4846.27	4908.97	4168.84	3463.67	3889.42	5026.01	4593.67	4671.8
HMGB2	4098.78	3895.34	4020.34	4065.09	3878.99	4002.31	4419.68	4620.79	4490.36	4665.54	4658.71	4386.33
C6orf62	3968.51	4026.65	3879.76	4265.61	4194.1	4255.21	4163.37	4562.61	4062.12	4461.19	4699.73	4598.68
MYOF	3871.07	4022.55	3759.41	3744.73	3828.49	3773.55	5146.98	5086.27	5132.72	4403.79	4234.46	4117.97
SDC4	2947.52	3060.25	3084.21	3119.67	2919.4	3022.2	4932.29	6852.69	4766.16	5155.36	5401.14	5196.07
HNRNPDL	4580.68	4353.91	4239.72	4104.3	3774.69	4067.37	4404.34	4532.96	4197.82	4315.78	4174.43	4371.55
RPS2P5	3761.98	3158.74	3721.07	3412.04	3175.22	3355.9	5130.55	6892.21	5369.76	4462.72	4240.47	4259.54
PTPN14	4494.89	4884.3	4773.28	4171.51	4218.25	3920.46	4357.24	3846.82	4591.7	3935.4	3923.28	4075.96
CEBPB	3582.99	3403.93	3639.07	4863.78	5727.91	5400.08	3312.29	5377.2	3568.68	4495.63	4062.36	3918.84
DHX15	4396.39	4588.84	4280.19	4117.74	3864.72	3932	4387.91	4939.16	4126.45	3868.81	4413.57	4283.65
ITM2C	5151.54	4972.53	5602.91	4450.43	3882.28	4476.63	4031.93	3886.34	4130.85	3546.6	3825.22	3443.57
WAC	3967.45	3789.67	3913.84	4100.94	4019.53	4117.74	4381.34	5881.11	4220.73	4485.68	3960.3	4025.4
MYBL2	4433.46	4362.12	4340.9	3955.32	4283.03	4291.94	4398.86	4867.8	4342.33	3958.36	3895.26	3787.38
CPD	4651.64	5172.58	4894.69	4694.63	4568.49	4493.42	3698.95	4423.18	3885.89	3643.8	3512.04	3539.24
TFPI	4153.85	4437.01	4229.07	3520.69	3550.71	3620.34	4540.16	3437.32	5062.23	4415.27	4470.6	4559.79
ADD1	4316.96	4255.43	4337.7	4069.58	3958.04	3941.45	4389.01	5342.07	4420.75	3953.77	3962.3	3735.26
ANLN	4463.11	4546.78	4284.45	3636.07	3559.49	3312.87	4726.37	4177.26	4678.93	4122.91	4319.51	4402.66
ABI3BP	5601.66	6181.04	5602.91	2487.9	2911.71	2844.85	6534.77	2618.34	7167.31	3058.32	2785.62	2803.39
TNFRSF12A	3724.91	3431.63	4019.27	5787.92	5683.99	5777.85	3027.51	2809.36	2932.48	4388.48	4635.7	4231.53
IPO7	4271.41	4178.48	3894.67	3660.71	3558.39	3518.55	4753.75	4159.7	4816.39	4644.87	3970.31	4400.33
COPG1	3873.19	3905.59	3726.4	4468.36	4674.99	4539.59	4145.84	3958.8	4082.39	4390.78	4310.51	4052.63
ITGAV	3634.89	3827.63	3851	5314.08	4816.62	4898.48	2890.59	3585.53	3104.31	4821.67	4593.67	4577.68
CCDC80	3231.36	3134.12	3070.37	3825.38	3324.54	3763.05	4425.15	4427.57	4285.94	5275.52	5044.93	5339.2
CAPZB	4167.62	3884.05	3915.97	3965.4	3570.47	3819.72	4499.64	4312.3	4538.83	4302	4462.59	4383.99
PDS5A	4223.75	4393.92	4165.18	3842.18	3805.43	3696.94	4542.35	4254.11	4710.65	4300.47	3903.27	4065.85
MBTPS1	4115.72	3958.94	4174.76	4202.88	4060.15	4138.73	4022.07	4824.99	4222.49	4233.88	4111.39	3976.4
CENPB	4166.56	3875.84	4180.08	3718.96	3821.9	4056.88	4318.91	7432.35	4121.16	3548.9	3756.18	3557.13
XPO6	4133.73	4220.55	3885.08	3772.73	3667.09	3703.24	4786.61	5309.13	4740.61	4133.62	3800.21	3849.61
CLUH	4110.43	3832.76	4155.59	3810.82	3876.79	3854.35	4590.55	5458.44	4398.72	3979.02	4020.34	3879.94
TMED2	3605.23	3631.68	3518.73	4966.83	4724.4	4947.8	3530.26	1991.47	3708.78	4774.98	5025.92	4868.6
MCM3	4384.74	4153.86	4177.96	3914.99	3675.87	3843.86	4334.24	5489.18	4032.16	3925.45	3988.32	3972.51
ARPC5	3836.12	3524.99	3766.87	3923.95	3683.56	3978.18	4049.45	5372.81	4087.68	4271.39	4423.57	4492.89
AMOTL2	3560.75	3776.33	3611.38	3958.68	3762.61	3677.01	4416.39	4617.5	4412.82	4704.57	4271.48	4411.22
CKAP5	3897.55	4108.72	3993.71	3740.25	3401.39	3483.92	4590.55	5037.97	4710.65	4288.99	4001.33	4129.63
TPX2	3899.66	3925.09	3888.28	3690.96	3277.32	3466.08	4702.27	5110.43	4710.65	4028.01	4448.59	4250.2
PKN1	3200.65	3022.3	3360.04	4004.61	4655.23	4482.92	3905.96	6849.4	3953.74	4412.21	3992.32	3838.72
PDLIM7	3771.51	3521.91	3803.08	5056.44	4817.72	4883.78	3681.42	2645.78	3620.66	4765.8	4301.5	4362.99
PPP1R18	4027.82	4022.55	4074.65	4344.02	4208.37	4393.73	3882.96	4509.91	4063	4112.96	3961.3	3955.4
RBM39	4143.26	4216.44	4073.59	4076.3	4213.86	4219.53	4100.93	4096.03	4043.62	4184.9	4034.35	4035.51
THRAP3	3918.73	4017.42	3969.22	3664.07	3572.67	3619.29	4764.71	4294.73	4806.7	4394.61	4053.36	4056.52
HMGN1	3998.16	3941.5	3808.4	3870.19	3421.15	3700.09	4254.28	6006.26	4257.74	4050.2	4009.33	4090.74
CENPF	3717.5	4061.53	3741.31	4077.42	3947.06	3581.51	4261.95	4692.15	4434.85	4187.96	4200.44	4282.87
KHDRBS1	3987.57	3890.21	3923.42	3653.99	3566.08	3601.45	4554.4	5814.14	4453.35	4084.64	3988.32	3866.72
ATXN2L	3546.98	3617.32	3889.34	4107.66	4240.21	4078.92	4437.2	3296.8	4336.16	4947.18	4131.4	4226.87
ANKLE2	3984.39	4072.82	3995.84	4596.06	4699.15	4482.92	3480.97	5169.71	3447.08	3931.57	3849.24	3830.94
DSTN	4534.07	4148.73	4102.34	3847.78	3671.48	3800.83	4071.36	5920.63	3981.06	3748.66	3710.16	3902.5
TARS	3804.34	3600.9	3477.19	4099.82	3878.99	4019.1	4014.4	4030.15	3810.11	4654.82	4628.69	4699.8
NAV1	4652.7	4844.29	4885.11	4796.57	4953.87	4585.76	3488.64	2474.52	3483.2	3468.54	3865.25	3830.94
EIF4A2	3777.87	3926.11	3618.84	3589.02	3593.53	3580.46	4500.73	5989.79	4534.42	4177.25	3708.16	3849.61
SEC16A	4000.28	4316.98	4245.05	4257.76	4611.31	4180.7	3934.44	3976.36	3801.3	3907.08	3824.22	3950.73
EIF2S3	4316.96	4400.08	3989.45	3817.54	3911.93	3834.41	4077.93	4077.36	4121.16	4262.97	3767.19	4106.3
UPF1	3573.46	3512.68	3749.83	3712.24	3768.1	3714.78	4383.53	6023.82	4170.5	3979.79	4222.46	4042.52
PICALM	3922.97	4132.32	3937.27	4554.61	4650.84	4444.1	3714.28	1983.79	3821.57	4597.42	4302.5	4378.55
HMGCR	3693.14	3713.75	3475.06	4584.85	4483.95	4638.23	3945.4	4317.79	4027.76	3972.9	4036.35	3981.06
MGAT1	4079.71	3991.77	4267.41	4372.02	4447.72	4606.75	3757	4445.14	3599.52	3599.41	4177.43	3791.27
ETF1	4232.23	4110.77	3887.21	4066.22	3852.64	3973.98	4255.38	3996.12	4166.98	3885.65	4047.35	4215.2
UBQLN1	4165.5	4013.31	3872.3	4056.13	3823	4137.68	4250.99	4111.39	4218.09	4070.1	3905.27	4037.07
OGT	3795.87	4201.05	3982	4588.21	4711.22	4428.36	3613.51	3436.23	3627.71	4204.04	4005.33	4107.08
TCOF1	4022.52	3869.69	3902.12	3844.42	3606.7	3704.29	4334.24	4563.7	4233.07	4176.48	4122.4	4064.29
HDAC7	3761.98	3767.1	3881.89	4439.23	4300.6	4323.42	3644.18	4007.1	3600.4	4439	4216.45	3999.73
ANKRD52	3703.73	3878.92	3910.64	3733.52	3824.09	3604.6	4456.92	4677.88	4320.3	3913.97	4269.48	4061.18
UBE2Z	3915.55	3901.49	4192.86	4048.29	4126.03	4120.89	3625.56	6173.13	3559.86	3594.82	3911.27	3667.59
MORF4L1	5686.39	5427	5302.58	5101.25	4739.77	5106.25	2970.55	3194.7	2902.52	2812.64	3051.77	3105.98
DCTN1	3971.68	3880.97	4045.9	3715.6	3630.86	3685.4	4421.87	6122.63	4429.56	3581.05	3617.1	3553.24
SDF4	4458.88	4096.41	4386.69	4349.62	4393.92	4475.58	3361.58	5059.92	3364.25	3564.21	3838.23	3505.02
MOB1A	3801.17	3868.66	3827.57	4022.53	3774.69	3824.97	3991.4	3224.34	3968.72	4434.4	4597.67	4527.12
SUPT6H	4202.57	4373.4	4373.91	4472.84	4564.1	4233.17	3863.25	3743.62	3446.2	3617.02	3940.29	3797.49
VDAC1	4127.37	3869.69	3700.84	3879.15	3669.29	3802.93	4453.63	3138.71	4435.73	4145.1	4401.56	4309.32
PHGDH	3199.59	2876.62	3302.53	4003.49	4062.35	4426.26	3480.97	5293.76	3654.15	4918.1	4397.56	4242.42
CBX6	3750.33	3772.23	3779.65	3736.89	3887.77	3627.68	4323.29	4546.14	4063	3999.69	4345.53	4152.19
COPB2	4058.53	3818.39	3851	3902.67	3839.47	3743.12	4127.22	4405.61	4079.75	3884.12	4173.43	4058.07
DIAPH1	3934.62	4002.03	4025.66	3944.12	3720.89	3801.88	4110.79	4324.37	4025.11	3952.24	4027.34	4054.18
H2AFX	3939.91	3442.91	3873.37	3698.8	3583.65	3914.16	4240.04	4552.72	3884.13	3746.36	4631.69	4313.99
HSPH1	3982.28	3752.74	3710.42	4099.82	3892.17	3915.21	3918.01	4537.35	3601.28	3649.93	4436.58	4382.44
RBFOX2	4208.93	4571.4	4471.89	3888.11	3870.21	3779.84	3932.25	3284.72	3936.12	3825.19	3977.31	4032.4
SRSF6	4060.65	4150.78	3996.91	4169.27	3886.68	3893.18	3956.35	3490.02	3786.32	3972.14	4068.37	4260.31
KIAA0100	3866.83	3859.43	3846.74	3557.66	3573.77	3224.73	4693.51	4347.43	4626.94	3926.22	4032.34	4064.29
CHD3	3891.19	3899.44	4072.52	3894.83	3809.82	3723.18	4413.1	4420.98	4050.67	4051.73	3798.21	3782.71
YAP1	4398.51	4299.54	4295.1	3684.24	3645.13	3660.22	4011.12	4339.74	4211.04	3872.64	3588.09	3685.48
TIE1	4186.68	4112.83	4515.56	4749.52	4676.09	4736.87	3142.52	4296.93	3052.32	3597.12	3512.04	3526.02
CALM1	4462.06	4351.86	4356.87	3731.28	3529.85	3697.99	3866.53	3733.74	3746.67	3563.44	4291.5	4222.2
KIFC3	3578.75	3414.19	3548.55	3971	4077.72	4025.4	3851.2	5797.67	3910.56	4178.78	3712.16	3600.69
RBM3	3700.55	3615.27	3676.34	4090.86	3910.83	3980.27	4252.09	3984.05	4228.66	3982.85	4076.37	3959.28
PFKL	4032.05	4034.86	4311.08	4276.81	4388.43	4236.32	3769.05	4738.26	3492.02	3595.59	3661.13	3449.79
SCRN1	4348.73	4275.94	4174.76	4452.67	4457.6	4332.86	3770.14	3267.16	3763.41	3581.81	3718.16	3601.47
CLTA	3687.84	3482.92	3636.94	4015.81	4063.44	4226.88	3513.83	6150.08	3575.72	3680.54	3762.19	3906.39
CREB3L2	3658.19	3938.42	3846.74	3999	3926.2	3858.55	4049.45	3261.67	4128.21	4086.17	4272.48	4163.08
RANBP2	3939.91	4102.57	3886.15	3908.27	3728.57	3608.8	3922.39	4538.45	3815.4	3912.44	3857.24	4086.07
IPO9	4008.75	4035.88	4001.17	3759.29	3618.78	3609.85	4290.43	3697.51	4199.58	3929.28	3979.31	3939.06
CAV1	6403.41	6310.3	5986.31	2685.05	2428.62	2561.52	5351.81	3005.87	5136.25	2386.34	2729.59	2747.39
FRMD6	3401.88	3148.48	3164.08	4662.15	3783.47	4170.21	3832.58	3282.53	3530.79	4699.98	4446.59	4496
POLE	4095.6	4256.45	4291.91	3955.32	4217.15	4015.95	3747.14	4068.58	3647.1	3819.07	3504.04	3627.92
GFPT2	5258.51	5009.46	5272.76	3990.04	3974.51	3975.03	4183.08	2924.63	4102.66	3033.06	2890.68	3018.86
GNB2	4189.86	3857.38	4298.3	3995.64	4011.84	4027.5	4139.27	2953.18	4093.84	3720.34	4001.33	3736.04
EIF3D	3935.67	3732.22	3828.64	3808.58	3596.82	3818.67	4215.94	3323.15	4222.49	4035.66	4093.38	4057.29
EIF2S2	3911.31	3743.5	3567.72	3751.45	3545.22	3785.09	3909.25	4550.53	3751.96	4104.54	3965.31	4128.08
TNKS1BP1	4123.14	4208.23	4161.98	3743.61	3978.9	3961.39	3798.62	5836.09	3588.94	3174.65	3549.06	3302.77
GPI	4250.23	4485.23	4396.28	3520.69	3544.12	3659.17	4580.69	3615.17	4246.28	3551.96	3632.11	3448.23
B4GALT5	4544.67	4556.01	4450.59	3325.78	3177.41	3149.17	4099.84	4716.3	4150.24	3316.24	3685.14	3728.26
EIF3E	3639.12	3594.75	3496.36	3183.52	3054.44	3235.22	4539.07	4200.32	4667.48	4362.46	3950.3	4264.98
HSPA4	3900.72	3799.93	3730.66	3369.47	3290.5	3377.93	4234.56	5585.79	3966.08	3555.02	4076.37	3907.17
DNAJC10	3418.83	3616.29	3270.58	4370.9	4490.54	4529.1	3236.71	3741.42	3319.31	4251.49	4116.39	4152.97
ARF6	3691.02	3512.68	3710.42	3816.42	3820.8	3748.36	3468.93	7640.94	3391.56	3411.14	3572.08	3414.79
H2AFY	3702.67	3643.99	3411.16	3624.87	3560.59	3502.81	4077.93	5129.09	3975.77	3992.04	3983.32	3941.39
PSMB4	4059.59	3477.8	3806.27	3884.75	3582.55	3823.92	4028.64	4665.8	3966.08	3600.94	3990.32	3792.05
INTS1	3341.51	3554.74	3686.99	3643.91	3945.96	3713.73	4161.18	5949.17	3759.01	3728.76	3646.12	3589.03
GDI2	4023.58	3768.12	3857.39	3762.65	3482.64	3647.62	4062.6	3432.93	4214.56	3870.35	4058.36	4079.85
CDC42BPB	3514.15	3587.57	3661.43	3875.79	3796.65	3572.07	3856.67	5749.37	3773.98	4080.05	3459.01	3603.03
TIMP1	4101.96	3843.01	3879.76	6162.05	5477.58	6010.81	2166.57	1303.13	2108.6	3844.32	3874.25	3910.28
ODC1	3986.51	3856.35	3967.09	2939.32	2985.27	3066.27	4657.36	5973.32	4328.23	3555.79	3591.09	3552.47
PGD	4028.88	3815.32	3922.36	3707.76	3652.82	3725.28	4295.9	4710.81	4237.47	3379.76	3541.06	3538.46
EVC	3749.27	4113.85	4106.6	4814.49	5115.26	4575.27	2907.02	4233.25	3175.68	3500.68	3282.91	3287.22
MAGED1	4105.13	3867.64	3954.31	4000.13	3549.61	3863.79	3925.68	4153.11	3848	3503.75	3875.25	3771.04
ASXL1	3800.11	3938.42	4126.84	3686.48	3696.73	3763.05	3957.44	3872.07	3994.27	4030.3	3605.1	3712.7
BUB3	3827.64	3879.95	3742.37	3769.37	3604.51	3777.75	3784.38	4867.8	3972.24	3667.53	3670.13	3734.48
PPP1CC	3881.66	3697.34	3814.79	3341.47	2927.08	3090.41	4567.55	4705.32	4489.48	3760.9	3869.25	3914.95
ECPAS	3549.1	3716.83	3660.37	3530.77	3563.88	3521.7	4115.17	4325.47	4278.89	4147.4	3742.18	3834.05
LAPTM4A	4035.23	3884.05	3790.3	4190.55	4145.79	4461.94	3482.07	2058.44	3660.32	3939.99	4255.47	4064.29
SACS	3782.1	4247.22	3969.22	3791.77	3555.1	3240.47	3754.81	4255.21	3850.65	3819.07	3743.18	4016.07
NAA50	3682.55	3488.05	3579.43	3341.47	2927.08	3335.96	4135.98	5047.85	4040.97	3735.64	4166.42	4355.99
IMPAD1	3428.36	3627.58	3515.53	3782.81	3650.62	3686.45	3462.35	5501.25	3665.6	3914.74	3824.22	3914.17
RPA1	3911.31	3803	3860.59	3530.77	3205.96	3389.48	4250.99	4748.14	4073.58	3638.45	3754.18	3783.49
PRDX1	4187.74	3751.71	3950.05	3319.06	2643.82	3218.43	4748.28	3150.79	4359.95	3750.19	4286.49	4164.64
PPP1CB	3311.86	3455.23	3278.04	2999.81	2808.51	3027.44	4508.4	5446.36	4648.09	3971.37	4001.33	4054.96
DKK3	3817.05	3738.37	3809.47	5016.12	4692.56	4872.24	3231.24	3226.54	3123.69	3626.2	3559.07	3456.01
HERC2	3543.8	3654.25	3859.52	3455.72	3720.89	3532.19	3823.81	5378.3	3880.6	3896.37	3458.01	3592.14
LAMA1	3915.55	4405.21	4238.66	5308.48	5822.33	5325.57	2499.55	3300.09	2982.71	3308.58	2648.54	2737.27
CCT6A	3927.2	3628.6	3628.42	3371.71	3142.28	3360.09	4255.38	4082.85	3926.42	3724.93	4211.45	4058.85
DRAP1	4205.75	3428.55	4086.37	3425.48	3402.49	3483.92	4213.75	5009.42	4009.25	3305.52	3621.11	3484.79
NOP56	3769.39	3547.56	3563.46	3419.88	3097.26	3435.65	4074.65	3956.6	3854.17	4059.39	4119.4	4159.19
LTBP2	2982.47	3037.68	3271.65	6736.7	6078.15	5910.07	1920.12	2531.61	1884.79	3975.2	3710.16	3753.15
CDH2	2788.65	2939.2	3059.72	3953.08	3554	3810.28	3508.36	2536	3673.53	5049.74	4589.67	4899.71
CAND1	3963.21	3976.38	3744.5	3406.44	3213.64	3350.65	3863.25	4635.06	3935.24	3772.38	3666.13	3742.26
PDLIM5	2941.16	2969.98	2836.07	3609.19	3490.32	3345.4	3901.58	4015.88	4148.48	4944.12	4088.38	4279.76
ANP32B	3558.63	3463.43	3317.44	3375.07	3100.56	3350.65	3888.44	6762.67	3791.61	3667.53	3632.11	3552.47
MAPK1	3832.94	3971.25	3902.12	3685.36	3476.05	3569.97	4106.41	3053.08	3930.83	3828.25	3830.23	3904.06
HEXB	4207.87	4182.59	4176.89	4463.88	4642.05	4414.71	2990.26	3732.64	3080.52	3346.08	3311.93	3228.1
MLF2	4103.01	3848.14	4133.23	3828.74	3686.85	4077.87	4063.69	3581.14	3921.14	3215.98	3666.13	3414.01
CD46	3955.8	3941.5	3728.53	4219.68	4160.06	4286.69	3365.96	3593.22	3440.91	3627.73	3620.1	3509.68
COX4I1	3728.09	3269.54	3483.58	3724.56	3745.04	3651.82	3519.31	5024.79	3788.08	3603.24	3877.25	3839.49
NASP	3521.56	3566.02	3438.85	3205.92	3018.21	3111.39	4095.46	5537.48	3974.89	3783.1	3903.27	3918.06
PSMD1	3965.33	3848.14	3631.62	3325.78	3041.27	3225.77	4219.23	5154.34	3870.91	3487.67	3708.16	3737.6
LRRFIP1	3018.48	3142.33	2942.57	3844.42	3799.94	3848.05	3520.41	4004.9	3498.18	4372.41	4147.41	4436.11
SPHK1	3754.57	3284.93	3815.86	5355.53	5593.96	5513.41	2234.48	4785.47	2090.1	3191.49	3241.88	3094.31
RPL9	3858.36	3329.04	3395.19	3454.6	3122.52	3466.08	3899.39	4014.79	4153.76	3823.66	4157.42	4034.74
EID1	4045.82	3926.11	3741.31	3358.27	3126.91	3351.7	3989.21	5123.6	3737.86	3406.55	3692.15	3615.47
ETS2	3341.51	3602.95	3466.54	3452.36	3035.78	3370.59	4126.13	3653.6	4467.45	4380.83	3782.2	3799.82
FGFR1	4593.39	4609.36	4615.67	4080.78	4357.69	4201.69	3157.85	3357.18	3207.4	3033.06	3237.88	3083.42
QKI	3295.97	3355.71	3272.71	3241.77	3149.96	3063.12	4014.4	5449.66	4093.84	3923.15	3784.2	3967.06
NUP188	4105.13	4095.39	4221.62	3688.72	3837.27	3769.35	3826	3193.6	3736.1	3471.6	3493.03	3502.68
PPIF	4168.68	3874.82	4102.34	4184.95	4408.19	4394.78	3053.79	4985.27	2925.43	2868.51	3466.02	3124.65
EIF2AK2	2895.62	2865.33	2795.6	3739.13	3328.93	3304.48	3138.13	2581.01	3321.07	5307.66	5087.96	5112.07
CCNB1	3649.71	3348.53	3452.7	3278.74	2869.99	3044.23	4369.29	5136.77	4338.8	3445.58	3873.25	3781.16
PAM	3631.71	3955.86	3744.5	4083.02	3795.55	4048.48	2943.16	4270.58	2937.77	3911.67	3597.09	3760.15
YY1	3668.78	3570.13	3802.01	3624.87	3529.85	3501.76	3724.14	5205.94	3611.85	3424.92	3686.14	3494.9
MFN2	3722.79	3694.26	3625.23	3451.24	3346.49	3444.04	4175.42	4857.92	3914.97	3456.29	3534.05	3505.79
AKT1	3525.8	3502.42	3794.56	3701.04	3569.37	3450.34	3792.05	4673.49	3587.18	3586.4	3860.24	3505.79
IL24	2842.67	2904.32	2817.96	4322.73	4847.37	4637.18	2073.47	1740.07	2396.74	5254.09	4868.83	4827.37
SSR1	2900.92	2954.59	2806.25	3846.66	3963.53	4236.32	3382.39	3167.26	3225.03	4344.09	4693.73	4355.21
S100A6	5739.35	5119.23	4924.51	2754.5	2395.69	2808.12	4179.8	4370.48	4568.79	2420.78	2777.62	2825.95
YWHAG	4587.03	4547.81	4362.2	4208.48	4154.57	4153.42	3168.8	3191.41	3010.9	2998.62	3296.92	3173.65
DAZAP1	3432.59	3579.36	3498.49	3497.17	3642.94	3763.05	3798.62	4268.39	3670.01	3816.01	3587.09	3683.92
ARHGAP29	3425.18	3292.11	3182.19	2959.49	2660.29	2927.75	4547.83	3689.83	4574.07	4223.17	4011.33	4139.75
ABL2	3205.94	3374.18	3196.03	4179.35	4317.07	4024.35	3415.25	3243.01	3529.02	4060.15	3590.09	3865.16
LONP1	3495.08	3297.24	3400.51	3771.61	4206.17	4116.69	3241.1	5176.3	3160.7	3571.1	3682.14	3359.56
BNIP3	4392.15	4459.58	4166.24	4050.53	3746.14	3833.36	2937.69	2793.99	2899.88	3287.92	3818.22	3889.28
ATP2C1	3431.54	3522.93	3400.51	3117.43	3248.78	3180.65	4174.32	5469.42	4052.43	3583.34	3550.06	3405.45
GHITM	3625.35	3372.13	3545.35	3873.55	3607.8	3755.71	3575.17	3288.02	3592.47	3647.63	3959.3	3956.17
ATAD2	3358.46	3567.05	3427.14	3577.82	3190.59	3044.23	3506.17	4158.6	3592.47	3907.85	4058.36	4192.64
TPD52L2	3898.61	3855.33	3896.8	3617.03	3694.54	3764.1	3661.7	3940.13	3712.3	3241.23	3527.05	3207.88
BAZ2A	3829.76	3998.95	4109.8	3926.19	3824.09	3598.3	3620.08	3154.08	3643.57	3370.58	3442	3384.45
EEF1B2	3556.51	3330.07	3488.91	3454.6	3095.07	3308.68	3941.01	4105.91	3946.69	3558.85	3833.23	3925.84
SEC14L1	3432.59	3345.45	3453.76	3730.16	3637.45	3396.82	3533.55	3687.63	3545.77	3973.67	3662.13	4019.18
TIMP3	5864.32	5425.98	5755.2	4322.73	3995.37	4221.63	3151.28	2972.94	2775.64	2074.85	2129.24	2252.67
SMG5	3341.51	3313.65	3406.9	3597.98	3482.64	3474.48	4049.45	4119.08	3999.56	3785.39	3576.08	3442.01
PTMS	3753.51	3376.23	4102.34	3706.64	3582.55	3946.69	3535.74	4624.08	3425.05	3215.21	3527.05	3206.32
BIRC6	3782.1	4042.04	4124.71	3717.84	3596.82	3323.37	3558.74	2837.91	3870.91	3492.27	3412.98	3738.37
CDC37	3855.18	3535.25	3577.3	3721.2	3720.89	3820.77	3670.47	3239.71	3516.69	3421.09	3806.21	3722.04
LRPPRC	3495.08	3628.6	3451.63	3360.51	3316.85	3196.39	3691.28	5147.75	3613.61	3761.67	3364.96	3543.91
PLIN2	3017.42	3391.62	3041.61	7763.89	10148.2	9878.8	1065.76	1287.76	1120.83	1555.94	1921.12	1680.17
TAOK1	3649.71	4055.38	3767.93	3697.68	3790.06	3333.86	3687.99	2968.55	3687.63	3571.86	3625.11	3596.03
GSPT1	3757.74	3854.3	3685.93	3614.79	3302.58	3483.92	3875.29	3795.22	3750.19	3289.45	3602.09	3505.79
DAG1	3747.15	3737.35	3863.78	3996.76	3921.81	3857.5	3692.37	2167.13	3558.1	3616.25	3625.11	3579.69
PTGFRN	4321.19	4519.08	4639.1	3328.02	3320.14	3100.9	3633.23	4104.81	3651.5	3118.01	3071.79	2969.85
TRA2B	3614.76	3563.97	3574.11	3597.98	3252.07	3517.5	3644.18	3558.09	3492.9	3607.83	3931.29	3866.72
GPX1	4104.07	3315.7	3841.42	3209.29	2912.81	3115.59	3896.11	5714.23	3797.78	3108.06	3367.96	3252.21
RABL6	3674.07	3451.12	3677.41	3283.22	3420.06	3269.85	3770.14	5965.64	3638.29	3326.95	3154.83	3053.86
ILF2	3751.39	3502.42	3537.9	3645.03	3280.62	3554.23	3714.28	3836.94	3701.73	3289.45	3674.14	3802.94
CREBBP	3656.07	3840.96	3847.81	3606.95	3642.94	3488.12	3868.72	2635.9	3865.62	3809.88	3394.97	3460.68
CAP1	3307.62	3165.92	3333.42	3854.5	3582.55	3629.78	3634.32	3022.34	3534.31	3890.24	3994.32	3974.84
GTF3C1	3811.76	3792.75	3945.79	3539.74	3499.11	3499.66	3646.37	4098.22	3606.57	3215.98	3300.92	3415.56
WASF2	3424.12	3548.58	3484.65	3566.62	3657.21	3689.6	3752.62	3782.04	3907.04	3816.01	3212.87	3224.21
PPM1G	3915.55	3697.34	3775.39	3343.71	3197.18	3306.58	3839.15	4274.97	3803.06	3293.28	3368.96	3292.66
SERINC3	3266.31	3549.61	3465.48	4438.11	4679.38	4635.08	2794.2	2376.81	2899	3705.03	3597.09	3585.14
MYL12B	3528.97	3272.62	3328.09	3974.36	3415.66	3778.79	3604.75	1603.94	3477.92	3980.55	4149.41	4300.76
FAM120A	3431.54	3561.92	3460.15	3173.44	3293.79	3125.03	4070.26	3290.21	4005.73	3910.14	3691.15	3616.25
CD81	3235.6	3186.44	3272.71	4425.79	4464.19	4623.54	2922.35	3160.67	3062.01	3585.64	3648.12	3442.01
FBN2	3968.51	4020.5	4087.43	3322.42	3483.74	3222.63	3710.99	4727.28	3808.35	3090.46	2858.66	2944.18
CTNND1	3237.72	3370.08	3289.75	3164.48	2980.88	2906.76	3968.4	4436.35	3966.96	3725.7	3665.13	3864.39
HELZ2	2765.35	2622.2	3036.29	3917.23	3816.41	3621.39	2560.89	3661.28	2263.69	4547.67	4841.82	4562.12
IFI16	4017.23	3934.32	4105.54	3401.95	3155.45	3300.28	3323.25	2829.12	3380.11	3837.44	3693.15	3589.03
HGS	3133.92	3414.19	3360.04	3608.07	3931.69	3841.76	3347.34	4934.77	3347.51	3486.91	3372.96	3194.65
EPB41L3	3793.75	3889.18	3638.01	3609.19	3468.36	3478.67	3222.48	3846.82	3385.4	3564.97	3296.92	3516.68
AFDN	3661.36	3849.17	3709.36	3426.6	3530.95	3403.12	3563.12	4493.44	3461.17	3499.92	3111.81	3171.32
SERINC1	2949.64	3081.8	3002.21	3808.58	3629.76	3903.67	2954.12	3564.67	3112.24	4081.58	4251.47	3993.51
PSMB2	3949.44	3584.49	3794.56	3634.95	3322.34	3628.73	3856.67	1713.72	3857.69	3515.23	3770.19	3797.49
ASAP1	3160.4	3314.68	3185.38	3453.48	3334.42	3389.48	3822.72	2063.93	4033.04	4359.4	3795.21	4039.4
PRMT1	3507.79	3319.81	3449.5	3447.88	3137.89	3255.16	4200.61	2150.66	4055.95	3646.86	4070.37	3976.4
PPP2R1A	3665.6	3629.63	3722.14	3324.66	3649.52	3482.87	3639.8	4670.19	3518.45	3187.66	3331.94	3081.86
YME1L1	3548.04	3566.02	3373.89	3658.47	3427.74	3435.65	3540.12	3185.92	3566.91	3630.03	3686.14	3782.71
SSH1	2637.2	2805.83	2694.42	4629.66	4713.42	4434.65	2324.3	1971.71	2340.35	4422.16	4499.62	4552.01
SREBF1	3022.72	2723.76	3117.23	2561.83	2484.62	2669.61	4286.05	5926.12	3961.67	3525.94	4109.39	3905.61
TMEM259	3453.78	3131.04	3512.34	3708.88	4193	3979.22	3298.05	4362.8	3155.41	3463.95	3362.96	3172.09
ANKRD17	3517.32	3575.26	3450.57	3264.17	3280.62	2990.71	3926.78	3819.37	4000.44	3664.47	3349.95	3496.46
DDR2	2974	3162.84	3034.16	3925.07	4100.77	3969.78	3110.75	3463.67	3136.91	4117.55	3537.06	3711.15
SPEN	3417.77	3578.33	3528.31	3758.17	3730.77	3604.6	3098.7	2944.4	3180.97	3682.84	3779.2	3932.06
TNFRSF1A	4255.53	3908.67	4348.35	3797.37	3865.82	3858.55	3397.73	3476.85	3351.91	2601.4	3061.78	3029.75
DNAJC5	3964.27	3787.62	3950.05	3558.78	3698.93	3661.26	3174.28	4920.5	3236.48	2843.25	3177.85	2933.29
TMEM184B	3194.29	3182.34	3404.77	3258.57	3369.55	3531.14	3999.07	2776.43	3853.29	3752.48	3985.32	3721.26
MYO1B	4392.15	4535.5	4387.76	3207.05	3231.21	3065.22	3453.59	3739.23	3519.33	2954.99	3045.77	3081.86
TGM2	1904.29	1717.35	1741.26	4047.17	3488.13	3871.14	2924.54	2252.76	2550.94	5004.59	5714.32	5726.57
AGO2	3514.15	3786.59	3733.85	3683.12	3786.76	3457.69	3465.64	3251.79	3539.6	3466.24	3216.87	3404.67
GBF1	3697.37	3771.2	3619.9	3670.8	3765.9	3672.81	3507.26	2807.17	3531.67	3493.8	3386.97	3355.67
ANTXR1	2519.64	2615.01	2564.5	4220.8	4172.14	4090.46	2843.49	2315.34	3100.78	4771.92	4181.43	4164.64
TUFM	3348.92	3003.83	3149.17	3292.18	2906.22	3139.73	4120.65	5069.81	3937	3457.06	3488.03	3339.33
TMEM245	3988.63	4300.57	4044.83	3865.7	3986.59	3746.26	3055.98	3077.23	3133.39	3264.96	3035.77	2982.3
CRTAP	3732.32	3521.91	3610.32	3771.61	3739.55	3941.45	3424.02	2411.95	3597.75	3580.28	3361.95	3311.33
STAU1	3452.72	3421.37	3479.32	3347.07	2878.78	3036.89	3951.97	3771.07	3903.51	3626.97	3470.02	3489.46
MAVS	3388.11	3524.99	3530.44	3294.42	3317.95	3235.22	3739.47	3353.89	3807.47	3675.18	3525.05	3410.9
LENG8	3133.92	3242.86	3261	3568.86	4032.7	3621.39	3431.68	3504.29	3225.91	4047.91	3383.97	3380.56
MLEC	2580.01	2533.97	2632.65	3217.13	3245.48	3300.28	3502.88	3992.83	3460.29	4100.71	4535.64	4268.09
CAST	3597.82	3768.12	3586.89	3052.46	3186.2	2997.01	3809.57	4385.85	3940.52	3145.56	3235.88	3301.22
CD59	4362.5	4429.83	4310.01	3286.58	3066.52	3036.89	3276.15	3327.54	3401.26	3133.32	3058.78	3312.89
BAZ1B	3430.48	3553.71	3465.48	3280.98	3367.35	3080.96	3494.12	4282.66	3372.18	3401.95	3513.04	3573.47
ARPP19	3559.69	3650.15	3438.85	3373.95	3171.92	3317.07	3535.74	2878.53	3469.11	3559.62	3727.17	3842.61
RPS27	3752.45	3220.29	3290.82	3763.77	3381.63	3658.12	3672.66	585.146	3956.38	3849.68	4033.35	4016.85
PAFAH1B1	3649.71	3705.54	3601.8	3595.74	3326.73	3452.44	3219.19	4803.03	3062.89	3113.42	3248.89	3275.55
PRDX3	3496.14	3484.98	3579.43	3059.18	2637.23	2957.13	4048.36	3881.95	3963.43	3417.26	3527.05	3538.46
EEF1A1P5	3001.53	3345.45	2767.91	3056.94	2884.26	3112.44	3612.41	3672.26	3802.18	3848.15	4204.44	3946.06
DNM2	3773.63	3590.64	3810.53	3646.15	3796.65	3766.2	3633.23	2876.33	3499.95	3329.25	3148.83	3043.75
TMPO	3414.59	3445.99	3389.86	3032.3	2749.22	2868.99	3769.05	4098.22	3734.33	3363.69	3803.21	3788.16
RALY	3646.54	3159.77	3686.99	3497.17	3676.97	3653.92	3306.82	3718.37	3357.2	3290.21	3542.06	3198.54
EXT1	3633.83	3695.29	3731.72	3687.6	3786.76	3739.97	3376.92	2617.24	3508.76	3458.59	3162.84	3195.43
EHD4	2818.31	2735.04	2866.95	3685.36	3196.08	3417.81	3003.41	3230.93	3087.57	4436.7	4194.44	4190.31
TACC1	3297.03	3350.58	3168.34	3199.2	3090.68	2894.17	3821.62	4304.61	3766.94	3454.76	3463.01	3522.91
MARS	2912.57	2769.93	2866.95	3412.04	3523.26	3770.4	3556.55	3642.62	3302.57	4074.69	3650.12	3650.48
HSPB1	3037.54	2757.61	3049.07	3566.62	3558.39	3758.86	3147.99	2521.73	3150.13	3843.56	4340.52	4222.2
PPP1CA	3554.39	3328.01	3468.67	3250.73	3157.65	3192.19	3406.49	5258.63	3514.93	3001.68	3386.97	3168.98
KDM2A	3617.94	3762.99	3702.97	3410.92	3554	3599.35	3325.44	3962.09	3335.17	3183.07	3167.84	3024.3
MXRA7	3024.83	3221.32	3402.64	3814.18	3535.34	3614.04	3256.43	3313.27	3329	3509.1	3752.18	3535.35
NARS	3026.95	2852	2698.68	3134.23	3168.63	3313.92	3444.83	4284.85	3331.65	3914.74	3878.26	3939.84
VARS	2997.3	2736.07	3170.47	2933.72	2955.63	3029.54	4184.18	5488.08	3893.82	3440.99	3336.94	3232.77
WDFY1	3637	3767.1	3764.74	3256.33	3465.07	3348.55	3541.22	3799.61	3823.33	3201.43	2894.68	2986.97
RPL23A	3593.58	3206.96	3177.93	3133.11	2933.67	3146.02	3862.15	2332.9	3969.6	3854.27	3836.23	3765.6
HECTD1	3502.5	3722.98	3388.8	3306.74	3286.11	2949.79	3498.5	4804.13	3452.36	3234.34	3093.8	3215.65
CAB39	3091.56	3139.25	3027.77	2903.48	2874.38	2923.55	3838.05	4530.77	3746.67	3537.42	3684.14	3676.15
POLR2B	3666.66	3603.98	3663.56	3179.04	2997.35	3007.5	3978.26	3903.9	3529.9	3030.76	3411.98	3350.22
GOLGA3	3251.49	3444.97	3440.98	3600.22	3858.13	3491.27	3151.28	4512.1	3097.26	3317	3181.85	3101.31
MYO9B	3444.24	3429.58	3737.05	3741.37	4084.3	3852.25	3024.22	3684.34	3138.67	3261.13	3128.82	2941.85
EP300	3519.44	3595.77	3889.34	3651.75	3810.92	3605.65	3160.04	2869.74	3286.71	3332.31	3270.9	3252.99
ACAT2	3279.02	2905.34	3294.01	3507.25	3401.39	3715.83	3601.46	4482.46	3654.15	3194.55	3236.88	3062.42
MDN1	3189	3195.67	3268.45	2800.42	2741.53	2483.87	4053.83	4730.57	4197.82	3564.97	3280.91	3402.34
MICALL1	3982.28	4066.66	4313.21	3806.34	4119.44	3886.88	2983.69	4361.7	3094.61	2570.03	2357.37	2405.13
MCMBP	3468.6	3548.58	3549.61	3289.94	2940.26	3078.86	3516.02	4441.84	3528.14	3261.13	3263.9	3245.99
FAT1	3265.25	3652.2	3442.05	3418.76	3514.48	3077.81	3386.78	3001.48	3404.78	3503.75	3568.07	3629.47
WDR6	3359.52	3390.59	3411.16	3044.62	3224.62	3119.79	3569.7	5349.75	3564.27	3135.61	3172.84	2957.41
SELENON	3880.6	4002.03	4256.76	3099.51	3036.88	2821.77	4110.79	2017.82	4093.84	3282.56	3305.92	3060.86
LHFPL2	3794.81	3985.61	3737.05	3770.49	4366.47	3871.14	3378.01	3083.82	3518.45	2658.81	2602.51	2733.38
RHOBTB3	2700.75	2811.99	2682.71	3787.29	3802.14	3587.81	2718.62	3583.34	2779.16	3942.29	4012.33	4140.52
UHMK1	3316.09	3302.37	3095.93	3396.35	3142.28	3059.97	3371.44	3806.2	3375.7	3584.11	3625.11	3617.03
FURIN	3667.72	3540.37	3856.33	3811.94	3936.08	3901.57	3139.23	2301.06	3006.5	3200.67	3422.99	3248.32
TMEM165	3307.62	3317.75	3279.1	3963.16	3802.14	3798.73	2900.45	3521.86	2839.96	3251.95	3531.05	3472.35
ZNF106	2950.7	3209.01	3169.41	2915.8	2730.55	2599.3	3983.73	4410.01	3908.8	3573.39	3558.07	3554.02
IDI1	2685.92	2559.62	2521.9	2855.31	2823.88	2969.73	3908.15	4288.15	4190.77	3645.33	4047.35	3851.94
ISG15	2397.84	1900.99	2219.44	2238.1	1722.65	2008.5	2980.41	6124.83	3152.77	5145.41	4603.68	4998.5
CSNK1D	3383.88	3480.87	3634.81	3266.41	3321.24	3309.72	3434.97	4208	3318.43	3200.67	3159.84	3182.98
CPSF1	3266.31	3448.04	3629.49	3294.42	3525.46	3435.65	3568.6	4208	3554.58	3104.24	2926.7	3010.3
MBNL1	3670.9	3889.18	3669.95	3362.75	3281.72	3142.87	3606.94	2110.04	3497.3	3338.43	3359.95	3525.24
CAPN15	3646.54	3539.35	3729.59	3191.36	3314.65	3192.19	3271.77	5306.94	3153.65	2896.83	2913.69	2872.62
PAPPA	3848.83	3873.79	3972.41	3925.07	4109.56	3768.3	2767.91	1867.42	2651.39	3285.62	3208.87	3335.44
PYGB	3692.08	3567.05	3707.23	3314.58	3259.76	3364.29	3534.65	4300.22	3340.46	2950.4	2962.72	2854.73
NMT1	3220.77	3165.92	3175.8	3114.07	3190.59	3265.65	3709.9	2882.92	3799.54	3629.26	3551.06	3474.68
TBC1D9B	3607.35	3773.25	3622.03	3419.88	3330.02	3415.71	3416.35	3890.73	3471.75	2944.28	2994.74	2838.39
CDK17	3317.15	3337.25	3139.59	2614.48	2439.6	2590.9	4315.62	4515.4	4513.27	3333.84	2916.7	3198.54
BIRC5	3231.36	3214.14	3322.77	3153.28	2794.23	3033.74	3567.51	4665.8	3422.4	3142.5	3474.02	3391.45
CCNL2	3323.51	3602.95	3433.53	3741.37	3911.93	3714.78	2966.17	3563.57	2828.51	3318.53	3119.81	3065.53
RPS26	3424.12	3112.58	3057.59	3082.71	2781.06	3029.54	3704.42	3482.33	3795.13	3498.39	3543.06	3565.69
NCLN	3245.13	2997.67	3099.12	3655.11	3547.42	3660.22	3006.69	3881.95	3019.72	3336.14	3567.07	3381.34
TRRAP	3176.29	3303.39	3395.19	3202.56	3234.5	2982.32	3639.8	3198	3852.41	3545.07	3251.89	3353.34
NRDC	3155.11	3038.71	3055.46	2785.86	2770.08	2896.27	3888.44	4842.55	3731.69	3413.43	3286.91	3325.33
ICMT	3351.04	3148.48	3361.11	3193.6	3075.3	3197.44	3614.61	3275.94	3433.86	3358.33	3564.07	3502.68
RPS21	3604.17	2890.98	3128.94	3161.12	2906.22	3188	3247.67	3451.6	3544.88	3382.82	3667.13	3718.15
G3BP2	3862.6	3719.91	3734.92	3497.17	3397	3301.33	2976.02	3432.93	2977.42	2935.09	3258.89	3206.32
ABCF1	3548.04	3434.71	3548.55	3254.09	3190.59	3340.16	3485.36	3521.86	3322.83	3215.98	3130.82	3160.43
TM9SF2	3243.01	3376.23	3148.11	3882.51	3563.88	3923.61	2890.59	3079.43	2878.73	3183.83	3604.1	3364.23
DDX42	3315.03	3488.05	3492.1	3370.59	3365.16	3241.52	3358.3	3271.55	3497.3	3306.29	3169.84	3167.43
FAU	3087.32	2657.08	2625.2	3145.44	2846.94	3077.81	3286	5140.07	3240.89	3475.43	3558.07	3651.25
RERE	2903.04	3003.83	3196.03	3946.36	3949.26	3766.2	2991.36	1912.43	3126.34	3822.13	3418.99	3601.47
CTSL	4249.17	4342.63	4469.76	3331.38	3499.11	3360.09	2890.59	4889.76	2925.43	2246.29	2327.35	2276.78
ADAM10	3464.37	3636.81	3403.71	3944.12	3541.93	3710.59	2843.49	2700.68	2912.22	3264.19	3308.92	3224.21
NOLC1	3271.61	3176.18	3094.86	2870.99	2642.72	2697.94	3702.23	3506.49	3556.34	3427.21	3718.16	3813.83
FKBP8	3042.84	2824.3	3116.16	3124.15	3253.17	3313.92	3392.25	5972.23	3349.27	2998.62	2987.74	2812.73
FEN1	2981.41	2842.76	2909.55	3005.41	2660.29	2923.55	3305.72	5626.41	3112.24	3096.58	3777.2	3588.25
HNRNPL	3190.06	3214.14	3450.57	3047.98	3080.79	3139.73	3726.33	3458.18	3672.65	3309.35	3181.85	3196.21
SYNJ2	3361.63	3430.6	3521.92	3052.46	3175.22	3036.89	3730.71	3716.17	3527.26	3148.63	3052.78	3063.19
PDE4DIP	3161.46	3313.65	3147.04	3444.52	3720.89	3640.28	3336.39	3732.64	3407.42	3010.86	2963.72	3021.97
EPRS	2989.88	3014.09	2941.5	3167.84	3212.55	3207.94	3346.25	3454.89	3425.93	3717.28	3400.98	3374.34
GLO1	3217.59	3125.91	3087.41	2910.2	2622.96	2873.19	3919.11	2396.58	3850.65	3555.79	3741.18	3720.48
SRPRA	3330.92	3124.89	3307.86	3965.4	4091.99	3998.11	2965.07	2307.65	3034.7	3323.12	3206.86	2969.07
PSMD11	3449.54	3219.27	3288.69	3180.16	3016.02	3037.94	3700.04	2979.53	3733.45	3084.34	3331.94	3351
EHD2	4554.2	4645.27	4664.66	3710	4085.4	3952.99	2810.63	2692.99	2746.56	2052.65	2269.32	2221.56
EIF5B	3563.92	3576.28	3535.77	3097.27	2842.54	2883.68	3253.14	4304.61	3229.43	3053.72	3118.81	3102.87
PFN2	3124.39	3099.24	3046.94	2878.84	2703.11	2817.57	3964.02	2644.69	3959.03	3583.34	3540.06	3575.8
PUF60	3585.11	3304.42	3589.02	3238.41	3242.19	3265.65	3586.13	3477.94	3471.75	2840.96	3120.81	2910.74
EFTUD2	3298.09	3306.47	3370.69	2937.08	2935.87	3043.18	3507.26	4136.64	3461.17	3115.72	3191.86	3119.2
RIF1	3164.64	3475.74	3230.11	3059.18	3154.36	2971.83	3201.66	3772.16	3274.37	3358.33	3171.84	3403.9
C1orf43	2943.28	2870.46	2938.31	3643.91	3798.84	3786.14	3099.8	2976.23	3120.17	3425.68	3357.95	3299.66
COPB1	3068.26	3112.58	3034.16	3227.21	3028.09	3317.07	3191.81	3460.38	3150.13	3359.1	3695.15	3473.9
EP400	3023.78	3134.12	3068.24	3079.35	3450.8	3075.71	3258.62	3346.2	3555.46	3612.42	3219.87	3210.99
NUMA1	3000.48	3095.14	2941.5	3097.27	3167.53	3139.73	3390.06	4218.98	3384.51	3413.43	3205.86	3133.2
GFPT1	3190.06	3562.94	3423.94	3967.64	4206.17	4032.74	2384.54	3049.79	2402.91	3150.16	3047.77	3061.64
CHCHD2	3109.56	2765.82	2936.18	3082.71	3009.43	3366.39	3258.62	3324.25	3397.73	3409.61	3633.11	3620.92
IER5	3113.8	2744.28	3182.19	2839.63	2863.4	2909.91	3093.23	8098.73	2905.17	2478.95	2922.7	2718.6
NOP53	2467.74	2485.75	2500.6	2823.95	3220.23	3059.97	3392.25	6394.89	3519.33	3367.51	3087.8	2954.3
VAPA	3404	3318.78	3443.11	2961.73	2889.75	2914.11	3815.05	2981.72	3814.52	3137.91	3193.86	3193.1
EPB41L2	3360.57	3416.24	3184.32	2785.86	2636.13	2564.67	3766.86	3000.38	3899.11	3433.33	3305.92	3458.35
VPS35	3406.12	3534.22	3303.6	3325.78	3326.73	3268.8	3088.84	3406.58	3161.58	3159.34	3088.8	3128.53
GNA12	3084.15	3022.3	3123.62	3220.49	3117.03	3113.49	3305.72	4710.81	3336.93	3110.36	3148.83	2976.08
PRPF19	3186.88	2948.43	3168.34	2971.81	2801.92	3082.01	3718.66	3273.75	3551.05	3375.93	3437	3380.56
TEAD1	2930.57	3223.37	3012.86	3055.82	2929.28	3029.54	3271.77	2679.82	3355.44	3889.48	3434	3709.59
TTC3	3217.59	3460.35	3189.64	3518.45	3485.93	3513.3	2990.26	3003.68	2991.52	3262.66	3264.9	3172.09
EZR	3701.61	3537.3	3562.39	3450.12	3313.56	3426.2	3130.47	2819.24	2978.3	2958.06	3223.87	3088.86
SZRD1	2918.92	2855.07	2911.68	2980.77	2904.03	2905.72	3479.88	3194.7	3572.2	3651.46	3699.15	3540.02
UBR5	3413.53	3630.65	3514.47	3049.1	3146.67	2905.72	3259.72	3414.27	3439.15	3108.06	2960.72	3165.09
NCOR1	3410.35	3399.83	3349.39	3307.86	3226.82	3016.95	3358.3	2465.74	3625.07	3335.37	3039.77	3222.66
NCOA4	3420.94	3457.28	3478.26	2925.88	2815.1	2977.07	3425.11	3297.9	3480.56	3030.76	3290.91	3259.99
ICAM1	3363.75	3275.69	3369.63	4408.99	4756.24	4716.93	2415.21	2099.06	2244.3	2957.29	2945.71	2809.61
SH3PXD2A	2860.67	2882.77	2912.75	4056.13	4128.22	3677.01	2448.07	2731.42	2575.61	3514.46	3520.05	3477.01
LPIN1	3281.14	3148.48	3216.27	2445.33	2459.37	2497.51	4381.34	4312.3	4410.18	2769.02	2999.74	2951.96
ALCAM	2268.63	2302.12	2194.94	3867.95	3341	3709.54	2556.51	2796.19	2413.48	4322.66	4175.43	4203.53
SFRP1	4722.6	4662.71	4635.9	3074.87	2928.18	2788.19	3451.4	3561.38	3254.98	2172.05	2081.21	2204.44
RNF145	3691.02	3695.29	3513.4	2657.04	2279.3	2588.8	3409.78	3269.35	3402.14	3212.15	3345.95	3476.24
GOLM1	3609.47	3637.84	3498.49	3092.79	3061.03	3255.16	3122.8	3099.19	3047.91	3059.08	3134.82	3161.98
NUDT21	3295.97	3439.84	3182.19	3224.97	2812.9	2827.01	3198.38	3282.53	3114	3274.91	3553.07	3381.34
MSL1	3190.06	3011.01	3154.5	2961.73	3016.02	2930.9	3267.38	6329.02	2987.99	2849.38	2756.6	2701.49
XBP1	2603.31	2395.47	2447.35	3305.62	3400.29	3733.67	2735.05	4012.59	2837.32	3968.31	3499.03	3430.34
ARFGEF2	2910.45	3133.09	2935.11	2995.33	3177.41	2908.86	3264.1	3970.87	3495.54	3434.1	3054.78	3182.21
MED13L	2808.78	3018.19	2938.31	3139.83	3241.09	3035.84	3386.78	3589.92	3596.87	3753.25	2743.6	3099.75
RAB10	2885.03	2968.95	3127.88	2807.14	2540.61	2757.75	3276.15	5350.85	3260.27	3078.98	3274.9	3258.44
RPS13	3130.75	2889.96	2807.31	2789.22	2666.87	2800.78	3718.66	3380.24	3744.03	3360.63	3464.01	3452.9
CAPN1	3740.8	3632.71	3797.75	3396.35	3331.12	3417.81	3281.62	2859.86	3254.1	2609.82	2769.61	2703.83
UQCRC1	3136.04	2978.18	2914.88	3041.26	2876.58	3003.31	3502.88	4134.45	3436.5	3087.4	3238.88	3088.09
SELENOF	2853.26	2822.25	2947.89	3548.7	3238.9	3586.76	2766.82	3151.89	2671.66	3352.21	3559.07	3687.04
MGAT5	3703.73	3964.07	3959.63	2960.61	2755.81	2827.01	3130.47	3329.74	3123.69	2881.52	2840.65	3015.75
RRM1	2988.82	3035.63	2926.59	2914.68	2605.39	2780.84	3296.96	4150.92	3483.2	3266.49	3364.96	3332.33
DPP4	2922.1	2953.56	2910.62	3706.64	3870.21	3830.21	2417.4	1392.06	2532.44	3649.93	3877.25	3802.16
LMNB1	3235.6	3265.43	3197.1	2643.6	2443.99	2522.69	3525.88	5120.31	3292.87	2868.51	3096.8	3140.98
HM13	2726.16	2554.49	2686.97	4230.88	4420.27	4524.9	2469.98	1424.99	2542.13	3365.22	3678.14	3502.68
EIF3I	3305.5	3027.43	3331.29	3033.42	2952.34	3096.7	3505.07	2773.13	3499.06	3094.29	3263.9	3236.66
SRP9	3305.5	3039.74	2864.82	2976.29	2758	2889.98	3108.56	3990.63	3086.68	3217.51	3390.97	3413.23
SRP72	2923.16	2984.34	2857.37	2888.92	2851.33	2926.7	3690.18	2728.12	3565.15	3486.14	3411.98	3403.12
RNF10	2900.92	2979.21	2924.46	2895.64	3087.38	3079.91	3640.89	3266.06	3331.65	3308.58	3257.89	3147.98
MCM2	3160.4	3157.71	3237.57	2913.56	3027	2990.71	3124.99	4518.69	3119.29	3021.58	2903.69	2892.84
BCLAF1	3248.31	3202.85	2972.39	2741.05	2711.89	2764.05	3359.39	3452.69	3240.01	3398.89	3254.89	3286.44
INPPL1	3379.64	3172.08	3330.22	3534.13	3670.38	3624.54	2813.92	2684.21	2706.03	3111.89	2982.73	2958.18
IL1R1	5118.71	5152.06	5395.24	2385.96	2213.43	2213.13	3560.93	2633.71	3896.47	1961.58	1928.12	1974.98
C6orf106	3050.25	2976.13	3181.12	2935.96	2843.64	2790.28	3533.55	3293.51	3472.63	3422.62	3137.82	3001.74
SERP1	2854.32	2742.23	2681.64	3594.62	3536.44	3596.2	2679.19	3760.09	2552.7	3128.73	3349.95	3361.89
SKI	3228.19	3174.13	3340.87	3434.44	3620.98	3335.96	2813.92	2933.42	2684.88	3119.54	3082.79	3095.86
PCBP1	3225.01	3056.15	3201.36	3180.16	3138.98	3201.64	3574.08	1566.61	3492.9	3317.77	3324.93	3228.88
ARHGEF2	2985.65	2985.36	2973.45	3268.65	3571.57	3459.78	2794.2	3738.13	2760.66	3264.19	3102.8	2953.52
RTN3	3402.94	3435.73	3287.62	3674.16	3573.77	3625.59	2758.05	2486.6	2669.9	2963.41	2978.73	3001.74
LAMP2	2799.24	2864.31	2725.31	3599.1	3601.21	3617.19	2916.88	1927.8	3196.83	3317.77	3422.99	3425.68
MVD	2531.29	2168.75	2396.23	3173.44	3481.54	3544.78	3477.69	5797.67	3476.15	2834.83	2702.57	2446.36
SPAG9	3176.29	3393.67	3115.1	3228.33	3502.4	3241.52	3050.51	3269.35	3207.4	3011.63	2779.62	2742.72
CCDC85B	3042.84	2633.48	3029.9	2874.35	2884.26	2944.54	2696.71	7685.95	2642.58	2412.36	2766.61	2598.04
ARFGAP1	3076.73	3052.05	2951.09	3442.28	3608.9	3609.85	2925.64	3993.93	2726.29	2882.29	2794.62	2762.94
PRPF40A	3029.07	3114.63	2994.75	2912.44	2678.95	2814.42	3139.23	3997.22	3224.14	3124.13	3181.85	3173.65
DYNC1LI2	3268.43	3443.94	3374.95	3275.38	3154.36	3241.52	2912.5	3292.41	2857.58	2964.94	2870.67	2948.85
HADHA	3262.08	3245.94	3200.29	3277.62	3276.23	3074.66	3151.28	3352.79	3122.81	2824.12	2994.74	2861.73
ITPRIP	3136.04	2833.53	3112.97	3667.43	3616.59	3580.46	2716.43	2293.38	2803.83	3228.22	3261.9	3147.98
SEC22B	2918.92	2862.26	2806.25	3373.95	3322.34	3287.69	3091.04	2136.39	3038.22	3360.63	3452.01	3491.02
GPC1	3451.66	3544.48	3825.44	2803.78	3065.42	2841.7	3144.71	4574.68	2973.9	2587.63	2733.59	2374.79
SRSF10	3154.05	3257.23	3235.44	3210.41	3054.44	3080.96	2927.83	2974.04	2806.48	3078.98	3227.88	3336.22
CDK16	3269.49	3011.01	3136.39	2904.6	2852.42	2957.13	3704.42	2086.99	3657.67	3101.94	3394.97	3116.87
MYL9	2798.18	2441.64	2677.38	3341.47	3145.57	3367.44	3227.95	2985.02	3307.85	3424.92	3305.92	3159.65
RPL34	3025.89	2816.09	2829.68	3115.19	2697.62	2978.12	3141.42	2830.22	3462.06	3288.68	3427.99	3414.79
BCL9L	2829.96	2874.57	3163.02	3689.84	3881.19	3527.99	2758.05	1659.93	2747.44	3222.1	3570.08	3313.66
SMARCA4	3305.5	3173.1	3320.64	2837.39	2837.05	2863.74	3471.12	3636.03	3403.02	2919.79	2767.61	2881.18
DDX24	3319.27	3386.49	3332.35	3211.53	3030.29	3072.57	3072.41	3042.1	2957.15	2890.7	3115.81	3004.08
PANK3	2766.41	3058.2	2891.45	3115.19	3237.8	2946.64	3177.57	3724.96	3312.26	3137.15	2972.73	2969.85
LIF	2420.08	2560.64	2458	4729.36	5344.73	5093.66	1767.87	1564.42	1550.83	2929.74	3842.23	3327.67
PODXL	2033.5	2091.81	2069.28	6878.96	6398.74	6240.63	1023.04	878.269	1075.01	3308.58	3076.79	2790.95
OS9	2989.88	2990.49	2989.43	3597.98	3877.89	3944.6	2636.47	2971.84	2491.02	3025.41	3066.78	2912.29
KMT2A	2980.35	3333.14	3208.81	3027.82	3245.48	2822.82	3163.33	2656.76	3349.27	3266.49	2938.71	3007.19
PCNA	3570.28	3361.87	3236.5	3292.18	2966.61	3148.12	2963.98	3359.38	2643.46	2600.64	2988.74	3184.54
TOP1	3263.14	3410.09	3371.76	2695.13	2428.62	2501.71	3645.27	3155.18	3546.65	2841.72	3137.82	3052.3
LMF2	3181.58	3043.84	3286.56	3412.04	3567.18	3737.87	2659.47	3338.52	2401.15	2974.89	2961.72	2797.95
ZMIZ1	3130.75	3335.2	3291.88	3497.17	3871.31	3554.23	2686.86	2129.8	2765.06	2931.27	2992.74	3000.19
ATP1B3	3391.29	3182.34	3332.35	3410.92	3350.89	3455.59	2654	2476.72	2483.97	2795.8	3323.93	3295.77
LMAN2	2751.58	2710.42	2929.79	3513.97	3859.23	3670.71	2684.67	2507.46	2724.53	3229.75	3302.92	3128.53
VASN	4274.59	4282.1	4543.25	3988.92	4577.27	4212.19	1983.65	2167.13	1957.93	1953.92	2200.28	1957.86
NUDC	3194.29	3078.72	3141.72	3034.54	2963.32	2909.91	3029.7	4100.42	3094.61	2752.18	3044.77	2871.06
UBE2H	2734.64	3019.22	2862.69	2509.18	2594.41	2556.27	3522.6	4402.32	3411.83	3004.74	3231.88	3084.97
ARAP1	3184.76	3304.42	3249.28	2781.38	3001.74	2764.05	3290.39	5023.7	3302.57	2549.36	2480.44	2489.92
GRB2	3158.28	3132.07	3212.01	2999.81	2978.69	3057.87	2881.83	4703.13	2894.59	2583.8	2821.64	2874.95
MVP	2828.9	2798.65	2824.35	2928.12	3151.06	3250.96	3024.22	3966.48	2928.08	3019.28	3340.94	2971.41
CTSA	3144.51	3142.33	3095.93	3956.44	4455.4	4235.27	2395.5	1268	2420.53	3010.86	3144.83	2878.07
ATP6V1B2	3133.92	3418.29	3105.51	3608.07	3782.37	3633.98	2664.95	3093.7	2724.53	2761.36	2826.64	2538.92
CELF1	3052.37	3009.99	2806.25	3030.06	3033.58	2922.51	3388.97	3550.4	3217.98	3052.96	2970.73	2895.18
TACC3	3107.45	3035.63	3024.57	2752.26	2758	2824.91	3220.28	4641.65	3109.59	2768.25	3003.75	2839.95
PHB2	2831.02	2747.36	2904.23	2784.74	2685.54	2871.09	3539.03	3241.91	3798.66	3130.26	3101.8	3014.19
FOXM1	3329.86	3239.79	3345.13	2901.24	3018.21	2934.05	3430.59	1614.92	3653.27	3039.18	3096.8	3035.19
RANBP1	3145.57	2820.19	3002.21	2745.54	2548.3	2673.8	3233.43	4397.93	3182.73	2969.54	3019.76	3071.75
P4HA1	3447.42	3588.59	3390.93	3943	3563.88	3718.98	2064.71	2387.79	2021.37	2791.21	3084.79	3028.19
MTA2	3346.81	3038.71	3333.42	2757.86	2754.71	2887.88	3326.53	3632.74	3131.62	2791.98	2940.71	2918.51
RALA	2832.08	3037.68	2996.88	3347.07	2969.9	3162.81	2880.73	2463.54	3008.26	3111.12	3453.01	3300.44
NF1	2679.56	2992.55	2772.17	2906.84	3003.94	2819.67	3327.63	2778.62	3497.3	3514.46	2929.7	3160.43
SEC24D	2882.91	2838.66	2848.85	3375.07	3384.92	3505.96	2969.45	1560.02	3007.38	3454	3240.88	3277.88
PSIP1	3091.56	3242.86	3048	2859.79	2810.7	2878.43	3141.42	3348.4	3170.39	3066.73	2952.72	2965.96
SMC2	2722.99	2781.21	2743.41	2504.7	2314.44	2268.75	3523.69	4042.23	3558.1	3256.54	3123.82	3424.12
VMP1	2646.73	2554.49	2450.54	3676.4	3583.65	3532.19	2874.16	1977.2	2938.65	3499.15	3098.8	3446.68
WDR26	3179.47	3391.62	3325.96	3034.54	3084.09	2894.17	3161.14	2658.96	3314.9	2950.4	2701.57	2871.06
STAT6	3075.67	3158.74	3194.97	2977.41	3226.82	3009.6	3137.04	3313.27	3097.26	2847.85	2838.65	2804.95
SUN1	2939.05	2976.13	3110.84	3255.21	3302.58	3158.61	2927.83	3046.49	2997.69	3109.59	2908.69	2836.06
ZFAND5	2849.02	2829.43	2862.69	3459.08	3208.15	3341.21	2682.48	2326.31	2743.03	3253.48	3439	3329.22
EGFR	2644.61	2737.1	2655.02	2874.35	2938.06	2983.37	3201.66	2841.2	3404.78	3496.09	3150.83	3217.99
PPP1R14B	3037.54	2550.38	2979.84	3061.42	2762.39	3189.05	2767.91	4904.03	2711.31	2736.87	3046.77	2976.85
LUC7L3	3050.25	3253.12	2984.1	3088.31	2888.66	2881.58	2923.45	3582.24	2741.27	2954.23	2969.73	3189.99
TUG1	2981.41	3000.75	2845.65	3261.93	3405.78	3054.73	2706.57	2717.14	2682.23	3217.51	3203.86	3284.11
NUP205	3067.2	3020.24	2922.33	2707.45	2445.09	2423	3316.67	3371.45	3484.08	3200.67	3134.82	3142.54
RUNX1	2574.71	2560.64	2512.31	3688.72	3499.11	3341.21	2381.26	2497.58	2348.28	3576.45	3564.07	3600.69
ARID1A	3029.07	3013.06	3016.05	3398.59	3459.58	3078.86	3085.56	1886.08	3118.41	3032.29	3155.83	3096.64
MTPN	2642.49	2780.18	2564.5	2762.34	2548.3	2585.66	3219.19	3546.01	3391.56	3281.03	3433	3319.89
CAPZA1	2833.13	2601.68	2465.45	2611.12	2171.71	2428.25	3798.62	2441.59	3712.3	3363.69	3662.13	3681.59
PTK2	3274.79	3430.6	3201.36	3047.98	2800.82	2753.56	3027.51	3386.82	3042.63	2908.31	2814.64	2781.61
PSMB7	3225.01	2842.76	2959.61	3134.23	2890.85	2985.47	3346.25	1981.59	3443.55	3056.78	3101.8	3138.65
SETD7	2571.53	2842.76	2734.89	3121.91	3110.44	2907.81	3160.04	2305.45	3091.97	3208.32	3491.03	3422.56
NCAPD3	3216.53	3312.63	3235.44	3110.71	2991.86	2841.7	2963.98	2741.3	3017.07	2806.52	2982.73	3031.3
ERO1A	3469.66	3759.92	3471.87	3913.87	3876.79	3791.39	2015.42	3203.48	2086.57	2611.35	2334.36	2311.79
SH3BP4	2344.88	2418.04	2515.51	3649.51	3386.02	3515.4	2324.3	2583.21	2516.58	3557.32	3586.09	3489.46
MPZL1	3299.15	3133.09	3098.06	3678.64	3641.84	3702.19	2601.42	1852.05	2735.98	2838.66	2878.67	2868.73
ATP6AP1	2895.62	2817.12	3039.48	3619.27	3937.18	3903.67	2535.7	2777.52	2549.18	2974.89	2734.59	2643.93
LIMS1	2391.48	2581.16	2533.61	3751.45	3507.89	3603.55	2088.8	2565.64	2314.79	3679.01	3422.99	3392.23
BNIP3L	3305.5	3618.34	3283.36	3754.81	3644.03	3697.99	2292.54	2224.22	2446.97	2548.6	2815.64	2799.5
PDXK	2672.15	2789.42	2795.6	3391.87	3631.96	3498.61	2433.83	3200.19	2569.45	2915.2	3150.83	3124.65
EPG5	2423.26	2481.65	2471.84	3384.03	3608.9	3098.8	2965.07	2974.04	3133.39	3517.52	2891.68	2946.52
PABPC4	2810.89	2805.83	2862.69	2648.08	2716.28	2806.03	3261.91	3878.65	3277.89	3124.13	2946.71	2858.62
RAB1A	3198.53	3011.01	3101.25	3461.32	3104.95	3436.7	2729.57	2011.24	2681.35	2921.32	3087.8	3243.66
MCM5	3485.55	3411.11	3346.2	3072.62	3129.1	3282.44	2885.11	2414.14	2929.84	2891.47	2680.56	2647.04
RAB3B	3354.22	3516.78	3384.54	3462.44	3316.85	3062.07	2643.04	1786.18	2719.24	2951.17	2900.69	2923.18
HTT	3036.49	3255.18	3096.99	3000.93	2986.37	2685.35	2966.17	3159.57	3079.63	2971.07	2726.59	2963.63
RBMS1	3271.61	3478.82	3413.29	2578.63	2259.54	2294.98	3544.5	2875.23	3444.43	2879.99	2819.64	2930.96
CAPNS1	3333.04	3318.78	3325.96	2905.72	3036.88	3045.28	3191.81	1883.89	3252.34	2832.54	2901.69	2814.28
RBMX	3190.06	3186.44	3115.1	3044.62	2767.88	2851.15	2912.5	2632.61	2894.59	2785.09	3188.85	3211.77
CDC20	3065.08	2790.44	3044.81	2668.24	2577.94	2684.3	3414.16	3046.49	3413.59	2999.38	3200.86	2830.62
GATAD2A	3073.55	2930.99	3106.58	2862.03	2984.18	3004.36	3168.8	2738	3259.39	2915.2	2877.67	2866.4
WSB1	2931.63	3321.86	2981.97	2872.11	3059.93	2874.23	2672.62	3842.42	2812.65	3140.97	2623.53	2704.6
TOMM20	2698.63	2723.76	2745.54	3045.74	2772.28	3028.49	3093.23	3774.36	2970.37	2924.38	2976.73	3011.86
ABHD2	2270.74	2503.19	2413.27	3702.16	3770.3	3472.38	2223.53	1858.64	2257.52	3672.89	3765.19	3470.01
PEG10	3522.62	3631.68	3649.72	2236.98	2088.26	2011.65	3788.76	2430.61	3745.79	2525.64	3083.79	2939.52
RPS23	2755.82	2460.1	2640.11	2732.09	2400.08	2540.53	3430.59	4481.37	3248.82	2748.35	3128.82	3138.65
MLXIP	2807.72	2975.1	3093.8	3422.12	3429.94	3207.94	2702.19	2627.12	2750.96	2871.57	3000.74	2918.51
SCAF1	2847.96	2678.62	2823.29	3019.98	3092.87	2974.97	3093.23	3659.09	2886.66	2946.57	2907.69	2853.95
PPP1R15A	2432.79	2300.06	2342.98	3453.48	4071.13	3776.7	2267.34	3480.14	2466.35	3603.24	2727.59	2748.94
P3H1	3404	3535.25	3571.98	3505.01	3765.9	3859.6	2241.06	3284.72	2110.37	2359.56	2398.39	2306.34
PSME3	2970.82	2786.34	2856.3	2838.51	2571.35	2769.3	3214.81	2944.4	3188.9	2887.64	3287.91	3196.21
YARS	2678.5	2432.4	2476.1	2990.85	3030.29	3175.4	2909.21	3394.51	2854.94	3561.91	3018.76	2940.29
RAB31	3049.19	3334.17	3099.12	2809.39	2830.47	2668.56	3187.42	3161.77	3339.58	2751.41	2694.57	2770.72
SDCBP	2380.89	2306.22	2232.22	2137.28	2049.84	2153.31	3833.67	4200.32	3823.33	3336.9	3389.97	3304.33
LUZP1	3271.61	3336.22	3365.37	3317.94	3276.23	3117.69	2634.28	2183.6	2650.51	2551.66	3015.75	3032.86
SMARCA5	2960.23	3118.73	2902.1	2622.32	2490.11	2472.32	3114.04	3238.62	3099.9	3056.02	3104.81	3214.1
MAP3K11	3476.02	3158.74	3533.64	3179.04	3290.5	3208.98	2675.9	3277.04	2608.22	2377.92	2777.62	2458.8
PHC2	2887.15	2831.48	3021.38	3111.83	3040.17	2993.86	2936.59	2738	2895.47	2850.91	3142.83	3060.86
ACTR1A	2967.64	2797.62	2943.63	2967.33	2693.22	2734.67	3095.42	3495.51	3153.65	2749.88	3105.81	2870.29
P4HA2	3486.61	3676.82	3545.35	3806.34	3816.41	3707.44	2173.14	2959.77	2335.06	2296.8	2267.32	2129.77
DVL3	2868.09	2877.64	2976.65	3055.82	3276.23	3038.99	3204.95	2441.59	3028.53	3084.34	2856.66	2766.83
CUL4A	3232.42	3354.69	3173.67	3062.54	2968.81	2921.46	2839.11	3374.75	2772.11	2717.74	2624.53	2652.49
CIZ1	3057.67	2996.65	3056.52	2933.72	3084.09	2958.18	3467.83	2189.08	3247.05	3033.82	2749.6	2664.93
SRSF9	2914.69	2600.65	2961.74	2736.57	2691.03	2676.95	2997.93	5349.75	2787.09	2496.55	2766.61	2795.61
SLC1A5	2379.83	2322.63	2301.44	3433.32	3694.54	3777.75	2193.96	2741.3	1987.88	3576.45	3509.04	3314.44
NUP153	2824.66	2981.26	2923.4	2885.56	2810.7	2684.3	3078.99	2399.87	3097.26	3028.47	3214.87	3265.44
MAPKAPK2	2922.1	2886.88	2988.36	2969.57	2873.29	3073.62	2947.55	3392.31	3028.53	3006.27	2781.62	2629.93
RBM25	3132.86	3379.31	2856.3	2860.91	2860.11	2938.25	2799.68	3664.58	2746.56	2722.33	2768.61	2825.17
ZFP36L2	2570.47	2609.89	2741.28	1905.41	1953.22	2022.14	4301.38	3806.2	4647.21	3307.05	2548.48	2621.37
MYDGF	2441.26	2134.89	2486.75	3721.2	3759.32	3936.2	2152.33	3460.38	2143.85	2974.89	3240.88	3061.64
RN7SL2	2291.93	2133.87	2512.31	2963.97	2577.94	2749.36	4448.15	6632.03	2647.87	2416.19	2028.18	2581.7
CEBPD	3213.36	2783.26	3140.65	2074.55	2147.55	2095.6	4014.4	4277.17	3974.01	2563.14	2569.49	2558.37
NFIC	2659.44	2621.17	2863.76	2984.13	3063.23	2814.42	2799.68	2654.57	2942.17	3229.75	3233.88	3193.87
NOC2L	2838.43	2698.11	2810.51	2811.63	2728.36	2716.83	3337.49	3863.28	3055.84	2801.92	3020.76	2729.49
ARF3	3076.73	3036.66	3107.64	3289.94	3298.18	3310.77	2796.39	2081.5	2761.54	2783.56	2907.69	2802.61
MED15	2815.13	2783.26	2811.57	2929.24	2906.22	2953.99	3112.94	2714.95	3025.88	3248.12	2853.66	2858.62
UBN1	2894.56	2937.15	3067.17	2819.47	2875.48	2760.9	2873.06	4200.32	3010.02	2708.55	2711.58	2493.03
TXN	2936.93	2860.2	2811.57	2555.11	2265.03	2586.71	3120.61	3253.99	3299.04	2822.59	3191.86	3178.32
NUFIP2	3238.78	3480.87	3292.95	3205.92	3152.16	3050.53	2604.71	2215.43	2624.08	2667.99	2824.64	2850.06
UBE3C	3387.05	3439.84	3366.43	3211.53	3087.38	3118.74	2706.57	2465.74	2808.24	2612.88	2558.49	2559.92
FBXW5	3043.9	2839.69	3036.29	2839.63	3135.69	2971.83	3052.7	3516.37	2915.74	2674.88	2591.51	2620.6
ANTXR2	3198.53	3329.04	3237.57	3518.45	3392.61	3345.4	2146.86	2374.62	2124.46	2706.26	2896.68	2918.51
ZNF207	2984.59	3070.51	3147.04	2937.08	2915.01	2908.86	3007.79	1484.27	2958.92	2977.95	3141.83	3210.99
DAP	2934.81	2943.3	3048	3007.65	3039.07	2906.76	2939.88	2226.41	2901.64	2993.26	2983.73	2937.18
SCRIB	2749.46	2623.22	2737.02	2519.26	2672.36	2604.55	3086.65	5650.56	2965.97	2646.56	2553.48	2457.25
ABCE1	2978.23	2911.5	2753	2503.58	2333.1	2390.47	3513.83	3134.32	3255.87	2903.72	2904.69	3152.65
SLFN11	2518.58	2628.35	2455.87	3000.93	3108.24	3186.95	2671.52	2669.94	2843.49	3317	3158.84	3103.64
CAD	2867.03	2917.65	2999.01	2858.67	2897.44	2732.57	3001.22	4048.82	2993.28	2690.18	2541.48	2559.14
SAE1	2739.93	2818.14	2729.57	2783.62	2591.12	2735.72	3041.74	4134.45	2941.29	2732.28	2912.69	2813.5
PCNT	2775.94	2991.52	2904.23	2835.15	2766.79	2674.85	2965.07	4068.58	2839.08	2825.65	2578.5	2756.72
SETD5	2849.02	2988.44	2914.88	3018.86	2940.26	2855.35	2903.73	2304.36	2953.63	3168.52	2802.63	2947.29
EMC1	2997.3	2989.47	3035.22	2947.17	2705.3	2625.53	2884.02	3019.05	2936.89	2958.82	2852.66	2763.72
ERGIC1	2790.77	2700.16	2633.72	2672.72	2366.04	2585.66	3424.02	1025.38	3403.02	3526.71	3530.05	3399.23
ERGIC3	2715.57	2645.79	2747.67	3006.53	2911.71	3085.16	2687.95	3656.89	2666.37	2885.35	2955.72	2816.61
SRRT	3180.52	2954.59	3037.35	2801.54	2750.32	2795.53	3169.9	2947.69	2699.86	2570.03	2918.7	2965.19
CS	3003.65	3109.5	3016.05	2739.93	2591.12	2610.84	3207.14	2205.55	3327.24	2889.17	2932.71	2894.4
CCL2	2219.91	2086.68	1979.82	2623.44	1777.55	2356.89	3270.67	1515.01	3272.61	3558.85	4426.57	4480.45
MAF1	2664.74	2334.94	2794.53	2811.63	2884.26	2905.72	2695.62	4569.19	2734.22	2695.54	2961.72	2762.16
SRSF7	2843.73	2632.45	2765.78	2789.22	2549.4	2743.06	2945.36	3913.78	2615.27	2736.87	3134.82	2950.41
UBXN4	2898.8	3042.81	2729.57	3108.47	3130.2	2994.91	2771.2	2593.09	2751.85	2770.55	2844.65	2889.73
ASB1	2702.86	2730.94	2815.83	3005.41	3019.31	3041.08	2462.31	3986.24	2641.7	2951.17	2675.56	2589.48
AMOTL1	2697.57	2955.61	2945.76	2651.44	2719.58	2602.45	2945.36	2545.88	3054.08	2987.9	3027.76	3057.75
GRINA	2585.3	2665.28	2761.52	3512.85	3932.79	4036.94	2396.59	974.878	2356.21	3110.36	3065.78	2926.29
PLEKHB2	2875.5	3019.22	2958.54	3279.86	3120.32	3172.26	2610.18	2819.24	2611.74	2661.1	2821.64	2619.04
LRIG1	2714.51	2737.1	2749.8	3345.95	3401.39	3350.65	2354.97	3939.03	2402.03	2756	2518.46	2432.35
GJA1	1962.54	2034.36	1941.48	3455.72	2986.37	3412.56	2746	2083.69	2728.94	3455.53	3455.01	3557.91
MYO10	3124.39	3154.64	3085.28	3276.5	3221.33	2976.02	2393.31	2339.49	2436.39	2869.28	2712.58	2786.28
USP1	2546.11	2509.35	2456.93	2362.44	2449.48	2472.32	2948.64	4014.79	2917.5	3040.71	3157.84	3182.21
CSNK1A1	2878.68	2869.44	2835	2795.94	2785.45	2778.74	2797.49	2725.93	2776.52	2910.6	3004.75	3011.86
SAR1A	2981.41	2913.55	2895.71	2581.99	2398.98	2503.81	3177.57	2894.99	3040.86	2843.25	3009.75	2904.51
STAG2	2839.49	3036.66	2805.18	2700.73	2633.94	2622.38	2802.96	3122.24	3010.02	2887.64	2794.62	2887.4
GOLGB1	2652.03	2835.58	2677.38	3042.38	3282.81	2993.86	2577.32	2548.08	2612.62	2957.29	2912.69	3042.19
KARS	2808.78	2710.42	2721.05	2679.45	2450.58	2559.42	3349.53	2278.01	3426.81	2925.91	3007.75	3030.53
NOTCH1	2964.47	3084.88	3229.05	3649.51	3918.52	3558.43	2282.68	2305.45	2225.8	2404.71	2495.45	2528.81
SMS	2986.71	2945.35	2789.21	2673.84	2575.75	2555.22	3024.22	3272.65	3039.1	2699.37	2819.64	2820.5
SHISA5	2667.91	2518.58	2836.07	3055.82	2877.68	2999.11	2542.27	1982.69	2638.18	3310.88	3316.93	3107.53
LARS	2388.31	2388.29	2362.15	2353.48	2333.1	2462.88	3088.84	3988.44	3169.51	3348.38	2768.61	3133.98
BCAP31	2577.89	2620.14	2690.16	3265.29	3203.76	3282.44	2306.78	3144.2	2304.22	2840.96	3072.79	2898.29
ITGB5	2380.89	2217.99	2339.78	4341.78	4088.7	3818.67	1460.08	2407.55	1506.77	3193.02	3329.94	3090.42
ARL6IP1	4216.34	4264.66	4068.26	4366.42	4340.12	4458.79	1407.51	2076.01	1470.65	1516.15	1610.94	1592.27
FOSL1	3532.15	3546.53	3461.22	3033.42	3223.53	2949.79	2655.09	1362.41	2466.35	2491.2	2776.61	2753.61
SEMA7A	4111.49	4325.19	4353.68	3957.56	3496.91	3546.88	1828.11	1970.62	1708.56	1869.74	1895.1	1946.19
GDI1	2761.11	2597.57	2666.73	2979.65	2677.85	2907.81	2928.93	3120.05	2846.13	2879.99	2945.71	2762.94
BGN	3415.65	3328.01	3484.65	5112.45	4367.57	4926.81	1411.89	966.095	1542.9	2217.2	2071.2	2034.87
STAT3	3130.75	3279.8	3153.43	2864.27	2674.56	2666.46	2983.69	2420.73	3062.89	2504.21	2721.58	2622.15
PALLD	1414.98	1278.27	1373.84	2518.14	2278.21	2526.89	2611.28	2083.69	2620.55	5054.33	4288.49	4404.22
RPL38	2773.82	2529.87	2695.49	2913.56	2601	2724.17	2938.78	1567.71	3262.03	3187.66	3083.79	3227.32
XRN2	2893.5	2828.4	2777.49	2571.91	2426.43	2493.31	3180.85	2862.06	3277.01	2850.91	2888.68	2752.83
SLC2A1	2483.63	2616.04	2688.03	3550.94	3298.18	3426.2	2043.89	1566.61	1868.05	3197.61	3542.06	3390.67
MTATP6P1	3078.85	3243.89	2909.55	3098.39	2531.83	2660.16	3049.41	629.06	3312.26	2854.73	3125.82	3077.97
SUMO2	3254.66	2870.46	2862.69	2623.44	2372.63	2639.17	3078.99	2054.05	3140.43	2912.9	2898.69	2933.29
SLC38A10	2550.35	2762.74	2879.73	3157.76	3152.16	3150.22	2487.51	3342.91	2378.24	2811.87	2854.66	2521.81
TRPC4AP	2831.02	2833.53	2880.8	2942.69	2954.53	3014.85	2747.1	3255.08	2723.65	2611.35	2623.53	2596.48
TUBA1A	3335.16	3052.05	3103.38	3250.73	2861.21	3087.26	2866.49	2112.24	2714.84	2164.39	2770.61	2747.39
MBOAT7	2711.34	2561.67	2665.67	2960.61	2905.13	2972.88	2613.47	2600.77	2591.48	2897.59	3212.87	2969.07
IMPDH2	2799.24	2727.86	2758.32	2238.1	2116.81	2155.41	3863.25	3066.26	3842.71	2738.4	2590.51	2685.16
ARHGAP35	2606.48	2542.18	2747.67	2651.44	2632.84	2565.72	3050.51	3375.84	3221.5	2991.73	2553.48	2691.38
HSPA13	2227.32	2337	2174.71	2967.33	2778.86	3195.34	2461.22	2542.59	2442.56	3355.27	3453.01	3379
EIF4G3	2497.4	2624.25	2489.95	2547.27	2640.52	2492.26	3173.19	2793.99	3283.18	3213.68	2779.62	2864.06
MTOR	2654.14	2887.9	2748.74	2847.47	2835.96	2702.14	2859.92	2612.85	3068.18	2853.97	2800.63	2742.72
SMARCC1	2771.71	2749.41	2565.56	2513.66	2357.26	2459.73	3111.85	3001.48	3151.89	2954.23	2841.65	2972.19
TRIM44	2711.34	2801.73	2678.45	2734.33	2841.45	2782.94	2890.59	3359.38	2817.93	2783.56	2640.54	2682.05
DCAF7	2738.87	2795.57	2992.62	2778.02	2815.1	2912.01	2809.53	2779.72	2934.24	2726.92	2750.6	2658.71
TAB2	2260.15	2439.59	2231.15	2464.37	2341.89	2270.84	3238.91	2587.6	3391.56	3473.13	3014.75	3321.44
MTND2P28	2984.59	3046.92	2974.52	3131.99	3211.45	3402.07	2560.89	17.5654	2624.08	2961.12	3293.92	3138.65
MAP2K2	2815.13	2673.49	2777.49	2859.79	3024.8	2943.49	2821.58	4231.06	2661.97	2471.3	2435.42	2296.23
CHD8	3002.59	2988.44	3199.23	2717.53	2721.77	2712.63	2782.15	2486.6	2830.27	2662.63	2707.57	2802.61
RCN3	2673.21	2367.77	2792.4	3698.8	3728.57	3992.87	1904.79	3092.6	1873.33	2507.27	2845.65	2547.48
PPP1R12C	2507.99	2225.17	2484.62	2793.7	2998.45	2957.13	2557.61	5838.29	2452.25	2511.09	2477.44	2251.11
CNN2	2468.8	2322.63	2583.67	2907.96	2973.2	3023.25	2923.45	1672	2858.47	3378.99	3029.76	3037.53
MAPRE1	4255.53	4265.68	4131.1	3997.88	3757.12	3890.03	1672.58	1752.15	1639.83	1594.98	1780.04	1847.41
SH3GLB1	2745.23	2758.64	2642.24	2670.48	2505.48	2597.2	2844.58	2184.69	2894.59	3028.47	2986.74	3273.99
PDCD6IP	2945.4	2956.64	2754.06	2823.95	2805.21	2661.21	2847.87	2639.2	2950.11	2677.17	2698.57	2731.05
SF3A1	2775.94	2948.43	2830.74	2711.93	2760.2	2540.53	2982.6	2167.13	3070.82	2876.93	2866.67	2762.16
U2SURP	3143.46	3132.07	2848.85	2830.67	2710.79	2698.99	2640.85	3174.94	2515.7	2731.51	2483.44	2624.48
NBR1	2484.69	2522.68	2564.5	2405	2278.21	2363.19	3174.28	3293.51	3090.21	3174.65	2940.71	2832.95
DAZAP2	2997.3	2842.76	2738.09	3135.35	3234.5	3150.22	2709.86	1037.45	2639.06	2886.88	2936.71	2937.18
NSD1	2666.85	2780.18	2956.41	2606.63	2497.79	2464.98	3007.79	3501	3000.33	2766.72	2473.44	2668.04
TRIOBP	3072.5	3064.36	3044.81	2772.42	2911.71	2703.19	2637.57	3858.89	2622.32	2177.4	2536.47	2395.79
STARD7	2863.85	2888.93	2879.73	2532.7	2450.58	2575.16	3189.62	2840.1	3068.18	2588.39	2764.61	2713.94
PHLDB1	2744.17	2691.96	2917.01	3129.75	3074.21	3105.1	2337.44	2919.15	2463.71	2724.63	2697.57	2671.16
FANCI	2740.99	2804.81	2620.94	2583.11	2656.99	2569.92	2842.39	3076.14	2795.9	2934.33	2757.6	2851.62
APEX1	2854.32	2428.3	2628.39	2518.14	2406.66	2631.83	3309.01	2520.63	3166.87	2910.6	2907.69	2859.4
INF2	2757.94	2860.2	2880.8	2914.68	2999.55	2794.48	2788.72	3535.03	2630.25	2639.67	2366.38	2416.02
FUBP1	2500.57	2581.16	2532.55	2611.12	2418.74	2561.52	3217	1909.14	3124.57	3233.58	2999.74	3179.87
SPG7	2514.34	2765.82	2906.36	2677.21	2872.19	2718.93	2599.23	3782.04	2618.79	2840.96	2494.45	2617.48
STRAP	2817.25	2825.32	2631.59	2577.51	2391.29	2417.76	3032.98	3259.47	3044.39	2613.65	2812.64	2846.17
ENO2	3317.15	3435.73	3494.23	3755.93	4113.95	3900.52	1759.11	2062.83	1841.61	2024.34	2204.28	2106.43
DHX30	2685.92	2689.91	2731.7	2484.54	2530.73	2577.26	3219.19	3044.3	3154.53	2725.39	2717.58	2655.6
JPT2	3110.62	3047.94	3019.25	2901.24	2702.01	2692.69	2542.27	2637	2489.26	2587.63	2913.69	2695.27
RNH1	2885.03	2637.58	2682.71	2846.35	3016.02	2991.76	2568.56	4393.54	2529.79	2294.5	2489.45	2309.45
LRRC75A-AS1	2168.01	1993.32	2060.76	2185.45	2058.62	2178.5	3513.83	3176.04	3745.79	3139.44	3231.88	3200.1
PJA2	2463.5	2621.17	2472.91	2663.76	2585.63	2646.52	2661.66	3286.92	2953.63	3036.12	2768.61	2807.28
NUCB1	2817.25	2793.52	2821.16	3338.1	3529.85	3482.87	2202.72	2428.41	2346.51	2706.26	2484.44	2430.02
PLEKHM2	2662.62	2638.61	2715.72	3160	3205.96	2900.47	2842.39	2504.16	2873.44	2825.65	2554.49	2353.01
TXLNA	2941.16	2918.68	2808.38	2841.87	2981.98	2981.27	2666.05	2477.82	2575.61	2601.4	2804.63	2628.37
LTBP3	2371.36	2514.48	2478.23	3576.7	4005.25	3558.43	1798.54	2133.09	1623.09	3064.44	2956.72	3014.19
PSMD4	2592.72	2340.07	2496.34	2496.86	2423.13	2573.06	2798.58	4733.87	2766.83	2694.01	2623.53	2617.48
SEC62	2564.12	2770.95	2557.04	3237.29	3078.6	3207.94	2387.83	1962.93	2275.14	2911.37	3015.75	2976.08
PARP14	2310.99	2367.77	2274.82	2704.09	2482.42	2438.74	2231.2	2189.08	2273.38	3784.63	3583.08	3656.7
SMURF2	2688.04	2571.93	2629.46	2862.03	2642.72	2647.57	2652.9	3045.4	2633.77	2876.16	2732.59	2929.4
PARK7	2834.19	2577.06	2861.63	2484.54	2282.6	2391.52	2901.54	3992.83	2992.4	2507.27	2669.55	2600.37
WARS	2374.54	2248.77	2224.76	3135.35	3525.46	3587.81	2445.88	1176.88	2424.06	3170.06	3260.9	3074.86
PSME4	2552.47	2822.25	2550.65	2301.95	2317.73	2310.72	3219.19	3071.74	3167.75	2898.36	2741.59	2774.61
SASH1	3301.26	3528.06	3514.47	2623.44	2822.78	2537.39	2808.44	2813.75	2861.99	2136.08	2096.22	2238.67
OAF	3344.69	3067.44	3403.71	3092.79	3184	3019.05	2393.31	3031.12	2383.52	2164.39	2193.28	2154.66
SKP1	2645.67	2484.73	2560.24	2546.15	2245.27	2406.21	2939.88	3644.81	2819.69	2694.78	2943.71	2878.84
DDX23	2885.03	2755.56	2891.45	2687.29	2562.57	2709.48	2840.2	3249.59	2628.48	2406.24	2703.57	2691.38
RPL39	2656.26	2588.34	2593.25	2709.69	2372.63	2704.24	2947.55	963.9	3100.78	3163.93	3164.84	3323
LAPTM4B	2298.28	2320.58	2363.21	2963.97	2614.17	2772.45	2526.94	3022.34	2657.56	2943.51	3213.87	2972.96
TMEM8A	2832.08	2731.97	3036.29	3117.43	3275.13	3255.16	2463.41	2831.32	2350.04	2469	2415.4	2396.57
SRSF4	2738.87	2739.15	2680.58	2694.01	2591.12	2484.92	2927.83	2980.62	2933.36	2923.61	2477.44	2607.37
MAFF	2743.11	2494.98	2504.86	3370.59	3534.24	3405.22	2117.28	2590.89	2177.33	2588.39	2824.64	2679.71
ACACA	2468.8	2463.18	2534.68	2067.83	2106.93	1991.71	3351.72	3431.83	3497.3	2940.45	2791.62	2853.17
MAFG	2317.35	2356.49	2526.16	3201.44	3567.18	3366.39	2172.05	3522.95	2284.83	2801.92	2449.42	2455.69
AHCYL1	2801.36	2770.95	2699.75	2548.39	2520.85	2538.43	3018.74	2830.22	2921.91	2742.99	2658.55	2680.49
AJUBA	2164.83	1894.83	2170.45	2413.97	2384.71	2412.51	2889.49	3832.54	2778.28	3162.4	3171.84	3161.98
WLS	2473.04	2626.3	2588.99	3180.16	3266.34	3424.11	2073.47	2530.51	2241.66	2772.84	2859.66	2772.28
PAFAH1B2	2909.39	2940.22	2958.54	2839.63	2626.25	2692.69	2696.71	2451.47	2642.58	2515.69	2745.6	2761.39
CANT1	2810.89	2798.65	2878.67	2761.22	2872.19	2853.25	2547.75	3551.5	2497.19	2420.78	2642.54	2391.91
LBR	2797.12	2806.86	2837.13	2502.46	2372.63	2487.02	3196.19	3469.16	2855.82	2312.87	2602.51	2647.04
ADD3	2587.42	2720.68	2494.21	2518.14	2290.28	2361.09	2733.96	2216.53	2808.24	3196.84	3068.78	3228.1
CRKL	2942.22	2965.87	2926.59	2804.9	2761.3	2716.83	2525.84	2809.36	2555.35	2490.43	2663.55	2643.93
SARS	2284.51	2116.43	2106.55	2937.08	2896.34	3219.48	2466.69	3116.76	2495.43	3177.71	2827.64	2851.62
MED13	2551.41	2901.24	2705.07	2793.7	2562.57	2484.92	2772.29	2181.4	2904.29	2909.07	2733.59	2921.63
USP10	2821.48	2644.77	2713.59	2753.38	2754.71	2760.9	2827.06	2016.72	2892.83	2752.94	2812.64	2783.17
SMC3	2538.7	2673.49	2597.51	2469.97	2383.61	2448.19	2854.44	2896.09	2871.68	3049.9	2607.52	2950.41
FRMD4A	2933.75	2944.33	2761.52	3007.65	2832.66	2853.25	2765.72	1861.93	2747.44	2788.15	2424.41	2649.38
HDAC2	2645.67	2553.46	2509.12	2546.15	2334.2	2491.21	2859.92	2407.55	2829.39	2868.51	3168.84	3090.42
USP34	2704.98	3084.88	2854.17	2744.42	2596.61	2432.45	2824.87	2486.6	2917.5	2809.58	2462.43	2605.04
WDR82	2903.04	2809.94	2856.3	2549.51	2603.19	2420.9	2962.88	2581.01	2840.84	2527.17	2774.61	2707.72
AP1B1	2768.53	2759.67	2788.14	2429.65	2480.23	2469.18	3099.8	3531.74	2853.18	2563.14	2487.45	2424.58
SBNO2	3236.66	3014.09	3177.93	2887.8	3059.93	2963.43	2621.14	3146.4	2471.64	2286.85	2024.18	2086.21
SLC16A1	2478.33	2520.63	2404.75	2514.78	2440.7	2605.59	2494.08	3441.71	2556.23	2800.39	3108.81	2983.85
TSPAN3	3116.98	2953.56	2936.18	2855.31	2692.13	2799.73	2634.28	2942.2	2637.3	2287.61	2475.44	2433.91
SEL1L	2236.85	2417.02	2222.63	3251.85	3367.35	3288.74	2341.83	2400.97	2330.65	3023.11	2747.6	2761.39
YWHAH	2803.48	2816.09	2800.92	2813.87	2888.66	2991.76	2571.85	2439.39	2438.15	2437.62	2871.67	2675.82
TOP2B	2722.99	2677.59	2543.2	2405	2314.44	2293.93	2765.72	4179.46	2796.78	2547.83	2604.51	2630.71
WTAP	2791.83	2754.54	2653.95	2609.99	2514.26	2528.99	2871.97	2626.02	2834.67	2667.22	2722.58	2749.72
PI4KA	2921.04	3071.54	3056.52	2773.54	3036.88	2728.37	2685.76	2691.89	2650.51	2355.73	2316.35	2279.89
RIPOR1	2873.38	2908.42	3036.29	3025.58	3245.48	2895.22	2441.5	3039.91	2435.51	2377.16	2137.24	2234
CDC6	2540.82	2273.39	2597.51	2851.95	2779.96	3032.69	2413.02	2897.19	2326.25	2740.7	2836.65	2920.85
INHBA	2180.72	2268.26	2213.05	3236.17	3182.9	3304.48	1669.29	1931.09	1701.51	3471.6	3288.91	3370.45
PSMC3	2719.81	2323.66	2543.2	2682.81	2486.81	2610.84	2752.58	3445.01	2716.6	2575.38	2801.63	2617.48
PNN	2959.17	2916.63	2646.5	2811.63	2545	2670.66	2457.93	3262.77	2407.31	2483.54	2548.48	2631.49
PSMB1	2692.27	2605.78	2673.12	2596.55	2245.27	2443.99	2792.01	2997.09	2931.6	2584.57	2759.6	2793.28
ASPM	2662.62	3057.18	2740.22	2588.71	2516.46	2424.05	2783.25	2224.22	2695.45	2586.1	2901.69	2869.51
MTHFD2	2234.73	2237.48	2186.42	2751.14	2627.35	2974.97	2500.65	2519.53	2459.3	3352.97	2872.67	3030.53
SUPT5H	2605.42	2675.54	2754.06	2808.26	2966.61	2859.54	2536.8	2739.1	2470.76	2576.91	2677.56	2563.03
ELOVL5	2519.64	2512.42	2444.15	2618.96	2618.57	2729.42	2810.63	1961.83	2786.21	2825.65	3024.76	2998.63
DDX1	2612.84	2641.69	2645.43	2687.29	2235.39	2371.58	2751.48	3674.46	2604.69	2540.94	2639.53	2748.16
FAM91A1	2160.6	2281.6	2241.8	2500.22	2222.21	2299.18	2926.73	2438.29	2980.95	3242.76	3094.8	3167.43
PLCG1	2697.57	2720.68	2866.95	2752.26	2943.55	2767.2	2563.08	3030.03	2597.64	2599.87	2352.37	2349.9
DDX6	2646.73	2636.56	2450.54	2625.68	2523.05	2581.46	2660.57	2725.93	2680.47	2704.73	2870.67	2819.73
PPP1R9B	2629.78	2599.63	2803.05	2409.48	2398.98	2442.94	2667.14	4519.79	2607.34	2298.33	2504.46	2426.91
CHD2	2458.21	2518.58	2467.58	2644.72	2742.63	2657.01	2611.28	2891.7	2624.96	3110.36	2462.43	2661.04
EIF2S1	2691.21	2549.36	2416.46	2385.96	2301.26	2329.61	2966.17	2899.38	2883.14	2659.57	2875.67	2881.95
PCNX3	2512.22	2505.24	2624.13	2818.35	2883.17	2819.67	2422.88	3419.76	2368.54	2550.13	2595.51	2596.48
TFE3	2645.67	2511.4	2685.9	2337.79	2416.55	2363.19	3139.23	2851.08	3112.24	2665.69	2598.51	2566.92
EHD1	3866.83	3598.85	3742.37	2418.45	2338.59	2454.48	2873.06	2469.03	2731.58	1630.18	2255.31	2106.43
BBX	2303.58	2323.66	2093.77	2545.03	2345.18	2140.72	2995.74	2365.84	2814.41	3113.42	3216.87	3213.32
GARS	2365.01	2289.8	2334.46	2916.92	2859.01	3072.57	2351.68	2718.24	2309.51	3036.89	2767.61	2777.72
EDF1	2780.18	2588.34	2680.58	3007.65	2924.89	2915.16	2433.83	2231.9	2478.69	2498.85	2655.54	2738.05
SGK1	2481.51	2349.31	2496.34	3545.34	2974.3	3259.35	2197.24	2066.13	2297.17	2842.49	2629.53	2724.83
SRPX	3197.47	3192.6	3380.28	3084.95	3029.19	3163.86	2294.73	1620.41	2320.08	2390.94	2159.26	2303.23
TGFB1	3125.45	2955.61	3272.71	3481.49	3501.3	3369.54	1730.63	1520.5	1712.96	2384.05	2675.56	2440.91
DIDO1	2926.34	2872.52	2692.29	2734.33	2804.12	2618.19	2571.85	2880.72	2465.47	2330.47	2458.43	2639.26
CD276	3492.96	3294.16	3402.64	2477.81	2644.92	2568.87	2772.29	3224.34	2640.82	1855.19	2070.2	1952.42
ZC3HAV1	3295.97	3384.44	3312.12	2057.75	2023.49	1917.21	3371.44	2811.56	3140.43	2080.97	2357.37	2262
MAP2K3	2307.81	2208.76	2391.97	2489.02	2326.52	2488.06	2746	2541.49	2702.5	2840.96	3382.97	3050.75
AGFG1	2699.69	2651.95	2675.25	2631.28	2414.35	2377.88	2815.01	3269.35	2834.67	2443.74	2481.44	2549.81
ERRFI1	4026.76	4291.33	4117.25	3121.91	3027	2944.54	1823.73	1587.47	1756.14	1836.06	1997.16	1911.97
ECT2	2359.71	2423.17	2317.42	2113.76	1898.32	1974.92	3269.57	3280.33	3310.5	2766.72	2759.6	2946.52
PRDX5	2552.47	2068.21	2502.73	2603.27	2598.8	2626.58	2672.62	3357.18	2573.85	2622.07	2870.67	2697.6
PTGS2	2408.43	2363.67	2264.17	3852.26	4468.58	4581.57	1685.72	1205.42	1749.09	2499.61	2412.4	2541.25
ATP11A	2934.81	2980.23	3118.29	2758.98	2922.69	2794.48	2371.4	2539.29	2315.67	2295.27	2523.47	2427.69
KCTD20	2730.4	2838.66	2707.2	2550.63	2419.84	2377.88	2754.77	2374.62	2908.69	2722.33	2578.5	2638.49
CYC1	2606.48	2268.26	2615.61	2375.88	2215.62	2481.77	2970.55	3596.51	2929.84	2533.29	2689.56	2463.47
RPL30	2684.86	2284.68	2479.3	2429.65	2289.19	2378.93	2993.55	2135.29	3035.58	2885.35	2866.67	2902.96
ARHGAP21	2415.84	2636.56	2339.78	2580.87	2611.98	2409.36	2783.25	2242.88	2970.37	3010.1	2701.57	2706.16
NT5DC2	2625.55	2411.89	2546.39	3660.71	3680.27	3838.61	1828.11	2358.15	1701.51	2115.41	2798.63	2531.92
LRRC8A	2882.91	3045.89	3046.94	3194.72	3179.61	3113.49	2053.75	2395.48	1999.34	2211.08	2462.43	2349.9
SMPD4	2639.32	2718.63	2710.4	2575.27	2666.87	2569.92	2615.66	2717.14	2742.15	2536.35	2537.48	2538.92
KIAA2013	2730.4	2520.63	2820.09	2598.79	2733.85	2498.56	2307.87	4503.32	2127.99	2361.09	2468.44	2255.78
GOT2	2659.44	2474.47	2627.33	2259.38	2180.49	2170.1	3240	2421.83	3045.27	2762.13	2814.64	2678.93
SRRM1	2389.37	2570.9	2302.51	2496.86	2440.7	2477.57	3031.89	2083.69	3182.73	3015.46	2541.48	2678.16
SRSF2	2756.88	2746.33	2662.47	2609.99	2461.56	2667.51	2443.69	3239.71	2465.47	2332	2782.62	2512.47
IL4R	2539.76	2553.46	2645.43	3457.96	3622.07	3525.9	1889.45	1756.54	1878.62	2550.13	2814.64	2498.47
POLR2E	2703.92	2373.93	2839.26	2521.5	2534.02	2551.03	2874.16	2203.36	2895.47	2436.09	2771.61	2714.72
EPN1	2678.5	2590.39	2874.41	2472.21	2504.38	2443.99	2799.68	3248.5	2814.41	2438.39	2465.43	2293.9
USP7	2683.8	2836.61	2763.65	2691.77	2423.13	2463.93	2781.06	2481.11	2574.73	2525.64	2630.53	2602.7
CLINT1	2502.69	2558.59	2411.14	2633.52	2450.58	2528.99	2758.05	2174.81	2869.92	2736.87	2819.64	2778.5
PSMA4	2947.52	2712.48	2560.24	2468.85	2307.85	2431.4	2876.35	2282.4	2852.3	2501.14	2648.54	2741.16
RPS29	2777	2390.34	2458	2581.99	2451.68	2546.83	2590.47	2039.78	2829.39	2602.17	2859.66	3042.19
FKBP4	2613.9	2327.76	2595.38	2343.39	2160.73	2439.79	2834.73	3095.9	2881.38	2567.73	2677.56	2747.39
TBC1D10B	2522.81	2300.06	2620.94	2445.33	2433.02	2601.4	2532.41	4744.85	2469.88	2420.02	2275.32	2293.9
NQO1	2624.49	2274.42	2404.75	1690.34	1700.7	1754.55	3673.75	3462.57	3697.32	2423.08	2886.68	2594.15
SH3PXD2B	3064.02	3300.31	3371.76	2510.3	2590.02	2467.08	2712.05	2124.31	2892.83	2183.53	2185.27	2188.89
TRIR	2612.84	2354.44	2619.87	2801.54	2660.29	2937.2	2296.92	3915.98	2298.05	2272.31	2466.43	2424.58
ZNFX1	2683.8	2814.04	2857.37	2523.74	2591.12	2445.04	2483.12	1833.39	2581.78	2702.43	2817.64	2835.28
H2AFV	2668.97	2656.05	2630.52	2484.54	2506.58	2468.13	2633.19	2453.66	2706.91	2492.73	2844.65	2731.83
CREBZF	2192.37	2260.05	2157.67	2344.51	2345.18	2331.71	2515.98	5280.59	2574.73	2675.64	2481.44	2328.9
SRF	1996.43	1996.4	2071.41	2437.49	2258.44	2265.6	2903.73	3998.32	2822.34	3090.46	2696.57	2606.59
SMCHD1	2334.29	2576.03	2443.09	2325.47	2328.71	2194.24	2628.8	3258.38	2732.46	2906.01	2677.56	2720.94
GPR107	2573.65	2756.59	2669.93	2812.75	2955.63	2925.65	2331.97	2320.82	2284.83	2581.51	2683.56	2496.92
KLF6	2637.2	2882.77	2755.13	2846.35	2767.88	2768.25	2472.17	2825.83	2580.02	2198.83	2375.38	2409.8
TMED7	2161.66	2225.17	1953.19	2832.91	2703.11	2853.25	2387.83	2071.62	2523.63	3069.03	3061.78	3055.42
FXR1	2441.26	2519.61	2386.64	2511.42	2289.19	2297.08	2776.67	3182.63	2769.47	2715.44	2609.52	2654.04
ZDHHC5	2488.92	2373.93	2650.76	2890.04	3036.88	3048.43	2365.92	1394.25	2475.16	2750.65	2911.69	2729.49
RECQL4	2647.79	2395.47	2606.03	2722.01	2688.83	2706.33	2532.41	3681.04	2410.84	2355.73	2467.43	2308.68
NSUN2	2733.58	2596.55	2602.84	2393.8	2348.47	2257.2	2685.76	3440.62	2733.34	2442.21	2600.51	2472.8
NEU1	2348.06	2209.78	2383.45	3011.02	3577.06	3475.53	2361.54	2680.91	2315.67	2391.7	2466.43	2295.45
MARCHF6	2674.27	2783.26	2750.87	2596.55	2925.99	2695.84	2426.17	2585.4	2535.08	2536.35	2382.39	2423.8
NACC1	2783.36	2523.71	2770.04	2599.91	2619.66	2547.88	2972.74	2602.97	2644.34	2298.33	2584.5	2438.58
CDH13	2911.51	3095.14	3029.9	3593.5	3675.87	3665.46	1912.45	1197.74	2075.12	2260.83	2187.27	2048.09
LLGL1	2660.5	2649.9	2778.56	2433.01	2474.74	2506.95	2816.11	3154.08	2704.26	2338.89	2528.47	2300.12
SCYL1	2637.2	2403.68	2606.03	2845.23	2888.66	2910.96	2521.46	2698.48	2324.49	2455.22	2578.5	2459.58
YES1	2767.47	2787.37	2725.31	2461.01	2385.8	2161.71	2744.91	2781.92	2833.79	2527.17	2491.45	2490.69
HNRNPH3	2450.79	2419.07	2450.54	2513.66	2288.09	2438.74	2805.15	3131.03	2498.95	2557.01	2776.61	2772.28
CSNK2A1	2724.05	2750.43	2712.53	2674.96	2479.13	2527.94	2737.24	1886.08	2620.55	2622.07	2694.57	2628.37
G0S2	3656.07	3330.07	3233.31	2747.78	2772.28	2718.93	2046.09	4032.35	1910.34	1588.85	1968.14	1922.86
FERMT2	2402.07	2505.24	2311.03	2461.01	2277.11	2466.03	2727.38	3025.64	2839.08	2886.11	2592.51	2472.8
FBLIM1	2449.73	2348.28	2661.41	2892.28	2714.09	2958.18	2479.84	2810.46	2333.3	2535.59	2597.51	2448.69
RRP7A	2617.08	2396.5	2563.43	2532.7	2389.1	2324.36	2689.05	3708.49	2650.51	2461.35	2503.46	2387.24
NUP50	2764.29	2864.31	2714.66	2621.2	2539.51	2504.85	2599.23	2656.76	2548.3	2333.53	2497.45	2520.25
STK25	2734.64	2675.54	2787.08	2506.94	2434.11	2667.51	2687.95	3303.39	2631.13	2269.25	2359.37	2235.56
PLAUR	2520.7	2688.88	2815.83	3195.84	2898.54	3037.94	2078.95	2846.69	2001.98	2268.48	2553.48	2439.35
KIF11	2591.66	2714.53	2606.03	2481.18	2258.44	2308.62	2715.34	2734.71	2684	2436.09	2795.63	2672.71
FST	2409.49	2182.09	2207.72	1361.01	1105.62	1336.9	3347.34	4302.42	3269.96	3303.23	2687.56	2934.07
ENAH	2026.09	2043.59	1997.92	2431.89	2523.05	2449.24	2810.63	2987.21	2806.48	2940.45	2769.61	2906.07
NR3C1	2342.76	2378.03	2445.22	2597.67	2274.91	2455.53	2569.66	2443.78	2564.16	3117.25	2648.54	2811.17
MDH2	2567.3	2368.8	2518.7	2313.15	2246.37	2355.84	2840.2	3439.52	2771.23	2556.25	2518.46	2479.8
NUP98	2583.18	2759.67	2686.97	2568.55	2574.65	2512.2	2683.57	2211.04	2676.95	2562.37	2559.49	2545.92
CHMP4B	2530.23	2361.62	2318.48	2692.89	2676.76	2844.85	2441.5	2274.72	2479.57	2675.64	2867.67	2649.38
PFAS	2170.13	2119.51	2219.44	2109.28	2046.54	1993.81	2885.11	5600.06	2698.98	2540.94	2356.37	2281.45
ANP32E	1883.11	1863.03	1792.38	2011.82	1700.7	1883.63	2902.64	4830.48	2657.56	2899.12	3113.81	2993.97
LOXL1	2981.41	2657.08	3065.04	2609.99	2510.97	2593	2582.8	2215.43	2705.14	2203.43	2502.46	2356.9
CCDC50	2668.97	2646.82	2541.07	2412.85	2337.5	2327.51	2568.56	2574.42	2868.16	2646.56	2557.49	2544.37
TMEM59	2598.01	2503.19	2501.66	2679.45	2800.82	2844.85	2231.2	2631.51	2202.01	2563.9	2622.52	2649.38
HDAC1	3035.43	2847.89	2886.12	2612.24	2572.45	2583.56	2582.8	2245.07	2494.55	2287.61	2448.42	2367.79
PPP4C	2566.24	2468.31	2506.99	2519.26	2515.36	2683.25	2656.19	2274.72	2654.92	2611.35	2591.51	2612.82
NECTIN2	2665.79	2450.87	2733.83	2877.72	2880.97	2867.94	2221.34	2694.09	2229.32	2387.11	2566.49	2361.57
AK2	2486.8	2348.28	2452.67	2437.49	2158.53	2472.32	2663.85	3449.4	2475.16	2498.85	2630.53	2655.6
ATM	2576.83	2922.78	2696.55	2508.06	2637.23	2458.68	2391.12	2583.21	2558.87	2677.94	2244.3	2443.24
FDPS	2214.61	2110.27	2022.42	2532.7	2669.07	2764.05	2576.23	3294.6	2780.92	2505.74	2645.54	2571.59
EDEM1	2357.59	2616.04	2453.74	3129.75	3295.99	3204.79	1840.16	1942.07	1883.91	2793.51	2546.48	2614.37
DDX39B	2321.58	2572.95	2699.75	2202.25	2422.04	2372.63	2680.28	3684.34	2703.38	2680.24	2193.28	2194.33
MAGT1	2073.75	2023.07	2030.94	2639.12	2638.33	2809.17	2200.53	2959.77	2270.74	2951.93	3049.77	2779.28
GART	2336.41	2200.55	2186.42	2243.7	2055.33	2171.15	2847.87	3062.96	2860.23	2864.68	2753.6	2749.72
CIC	2515.4	2426.25	2590.06	2869.87	3203.76	2827.01	2385.64	2443.78	2272.5	2344.25	2457.43	2451.8
PLK1	2689.1	2633.48	2739.15	2540.54	2147.55	2471.27	2798.58	2054.05	2875.21	2411.6	2734.59	2463.47
TRIM56	2027.15	2121.56	2082.06	2447.57	2553.79	2505.9	2179.72	3556.99	2254.87	2970.3	2787.62	2859.4
GBE1	2708.16	2680.67	2645.43	2541.66	2507.67	2397.82	2579.51	2543.69	2479.57	2487.37	2491.45	2521.81
LIPG	2950.7	3102.32	3128.94	2492.38	2310.05	2387.33	2696.71	2752.27	2611.74	2019.74	2249.31	2153.88
SDHA	2607.54	2610.91	2856.3	2177.61	2175	2266.65	2779.96	3887.44	2696.33	2194.24	2216.29	2237.89
FGD5-AS1	2371.36	2484.73	2420.72	2519.26	2394.59	2328.56	2451.36	2455.86	2607.34	2687.89	2761.61	2778.5
SNHG5	1938.18	1661.96	1805.16	2085.76	2019.1	2086.15	2825.96	4928.18	2682.23	2700.9	2727.59	2841.51
G6PD	2769.59	2435.48	2599.64	1903.17	2073.99	2044.18	3595.98	2260.44	3625.95	2350.37	2504.46	2223.11
ADIPOR2	2852.2	2893.03	2938.31	3012.14	2747.02	2774.54	2209.29	2100.16	2176.45	2216.44	2348.37	2412.13
CBX3	2361.83	2482.67	2316.35	2242.58	2089.36	2237.26	2421.79	3654.7	2565.04	2538.65	2681.56	2748.94
H1FX	2166.95	1897.91	2182.16	2280.67	2497.79	2503.81	2786.53	3340.71	2846.13	2863.15	2488.45	2454.13
NAP1L4	2523.87	2417.02	2414.33	2520.38	2394.59	2514.3	2607.99	2318.63	2610.86	2557.78	2864.67	2601.15
PUM2	2528.11	2683.75	2461.19	2586.47	2480.23	2512.2	2553.23	2218.73	2565.92	2694.78	2493.45	2544.37
KLHL21	2838.43	2818.14	2985.17	3131.99	3577.06	3314.97	1848.93	2550.27	1898.89	1956.22	2159.26	1943.86
MAP1LC3B	2189.19	2314.43	2133.17	3030.06	3103.85	3175.4	2195.05	1663.22	2173.81	2778.2	2828.64	2709.27
EIF4EBP2	2811.95	2797.62	2859.5	2773.54	2805.21	2628.68	2367.02	1936.58	2374.71	2108.52	2613.52	2493.8
SP3	2522.81	2670.41	2471.84	2464.37	2384.71	2553.13	2626.61	2404.26	2628.48	2530.99	2479.44	2584.81
SRP14	2672.15	2413.94	2443.09	2421.81	2248.56	2311.77	2754.77	2170.42	2719.24	2539.41	2772.61	2740.38
LARP4B	2521.75	2402.65	2541.07	2499.1	2702.01	2495.41	2576.23	2779.72	2490.14	2461.35	2596.51	2385.68
KDM1A	2470.92	2427.28	2537.87	2429.65	2284.79	2218.38	2772.29	3556.99	2567.68	2383.28	2501.45	2343.68
CYBA	2667.91	2272.36	2643.3	2956.13	3052.25	3043.18	1772.25	2456.96	1799.32	2502.68	2746.6	2572.37
MLLT6	2064.22	2080.52	2178.97	2556.23	2628.45	2520.6	2438.22	2778.62	2375.59	2896.83	2824.64	2783.94
MFSD14B	2373.48	2362.64	2339.78	2597.67	2545	2630.78	2381.26	2943.3	2377.35	2590.69	2726.59	2479.8
CYFIP1	2593.77	2801.73	2751.93	2356.84	2408.86	2356.89	2636.47	2848.88	2575.61	2446.81	2270.32	2362.35
CHPF	2721.93	2795.57	2917.01	3045.74	3446.41	3199.54	1650.67	2562.35	1586.08	2241.69	2411.4	2185.77
TMEM214	2531.29	2389.32	2524.03	3039.02	3216.94	3122.94	2287.06	1318.5	2220.51	2500.38	2703.57	2521.81
EIF3H	2514.34	2456	2342.98	2377	2245.27	2303.38	2961.79	1886.08	2999.45	2684.83	2676.56	2609.71
MINK1	2806.66	3004.86	3030.96	2687.29	2822.78	2554.18	2434.93	2602.97	2382.64	2243.22	1972.15	2061.32
EXT2	2811.95	2757.61	2799.86	2823.95	2747.02	2915.16	2304.58	2058.44	2253.11	2273.07	2414.4	2321.12
ABR	2737.81	2951.51	2887.19	2678.33	2687.74	2678	2301.3	2355.96	2307.74	2240.16	2486.45	2204.44
PMAIP1	2332.17	2260.05	2193.88	1607.44	1509.66	1771.34	3083.37	4604.32	3316.67	2592.22	2335.36	2490.69
ANKFY1	2386.19	2552.43	2510.18	2342.27	2353.96	2322.26	2594.85	2557.96	2642.58	2722.33	2493.45	2608.93
DNAJC13	2470.92	2715.55	2451.61	2691.77	2680.05	2498.56	2513.79	2331.8	2510.41	2588.39	2363.37	2419.91
FHL2	2183.9	2131.82	2259.91	3034.54	2727.26	2950.84	2248.72	2773.13	2198.48	2783.56	2441.42	2472.8
PGRMC1	2439.14	2280.57	2299.31	3079.35	2998.45	3009.6	2124.95	1260.32	2073.36	2617.48	2977.73	2890.51
PDAP1	2632.96	2340.07	2401.55	2495.74	2333.1	2328.56	2877.44	2005.75	2684.88	2583.8	2710.58	2644.71
AP2A1	2628.73	2537.05	2593.25	2606.63	2868.89	2815.47	2467.79	2655.66	2394.98	2228.68	2359.37	2252.67
NIN	2484.69	2628.35	2467.58	2505.82	2356.16	2322.26	2583.89	2927.93	2513.93	2546.3	2385.39	2454.91
C1S	2523.87	2616.04	2743.41	3489.33	3607.8	3692.75	1614.52	1949.76	1600.18	2351.9	2197.28	2167.11
RASA3	2769.59	2650.92	2728.5	3095.03	2900.73	2831.21	2020.89	2102.36	2112.13	2464.41	2254.31	2373.24
PACS1	1984.78	2149.26	2129.98	3053.58	3081.89	3015.9	2030.75	1478.78	2114.77	3322.36	2632.53	2780.06
SH3BGRL3	2971.88	2885.85	2856.3	2318.75	2059.72	2296.03	2974.93	1063.8	2988.88	2368.74	2644.54	2531.92
SH3GL1	2697.57	2638.61	2709.33	2699.61	2736.04	2654.92	2496.27	2055.15	2443.44	2291.44	2526.47	2293.9
AMFR	2118.23	2101.04	2092.7	2678.33	2855.72	2536.34	2383.45	3044.3	2543.01	2682.53	2530.47	2485.25
ERAP1	2571.53	2714.53	2527.22	2801.54	2905.13	2909.91	1975.98	2055.15	2031.94	2742.99	2471.44	2385.68
RBBP4	2322.64	2497.04	2162.99	2483.42	2378.12	2481.77	2567.46	2185.79	2572.97	2739.93	2656.54	2777.72
UBE2L3	2859.61	2638.61	2753	2568.55	2486.81	2374.73	2749.29	1471.1	2449.61	2423.84	2711.58	2552.14
RRM2	3013.18	3103.34	2920.2	2555.11	2424.23	2468.13	2312.25	1672	2136.8	2179.7	2753.6	2600.37
PAK2	2567.3	2766.85	2628.39	2551.75	2513.16	2556.27	2487.51	2281.3	2557.99	2525.64	2315.35	2330.46
CDK1	2451.85	2390.34	2312.09	2384.84	2246.37	2378.93	2545.56	2578.82	2529.79	2534.05	2808.63	2735.72
DNAJC8	2743.11	2503.19	2515.51	2573.03	2483.52	2538.43	2567.46	1500.74	2732.46	2501.14	2537.48	2662.6
GORASP2	2537.64	2464.21	2380.25	2682.81	2662.48	2683.25	2438.22	2066.13	2328.01	2501.14	2630.53	2590.26
AMD1	2611.78	2409.84	2460.13	2313.15	2093.75	2132.33	2731.77	2678.72	2474.28	2336.6	2919.7	2757.5
TRIM25	2373.48	2519.61	2440.96	2671.6	2866.7	2729.42	2200.53	1891.57	2037.23	2561.61	2905.69	2727.16
WBP2	1997.49	2264.16	2225.83	2453.17	2789.84	2782.94	2820.49	2262.64	2721.89	2650.39	2582.5	2349.9
SLC25A1	2556.71	2261.08	2646.5	2418.45	2510.97	2446.09	2767.91	2949.88	2729.82	2247.82	2277.32	2292.34
PTBP3	2717.69	2853.02	2719.98	2587.59	2443.99	2502.76	2461.22	1788.37	2473.4	2386.34	2429.41	2564.59
SLC7A11	1440.4	1672.21	1601.74	1986.06	2232.09	2259.3	2717.53	2638.1	2691.93	3620.84	3111.81	3195.43
NFKB2	2139.41	2230.3	2286.53	2459.89	2766.79	2754.61	2198.34	3259.47	2179.98	2681	2492.45	2492.25
NRBP1	2863.85	2774.03	2832.87	2811.63	2794.23	2878.43	2408.64	1516.11	2353.56	2261.59	2372.38	2238.67
CSNK1E	2413.72	2351.36	2449.48	2570.79	2492.3	2569.92	2443.69	3159.57	2332.42	2529.46	2322.35	2365.46
ANAPC5	2381.95	2487.8	2455.87	2410.6	2344.08	2402.02	2580.61	2549.17	2683.12	2511.86	2520.47	2507.03
PPFIBP1	2549.29	2801.73	2549.59	2410.6	2370.43	2148.07	2422.88	2370.23	2612.62	2599.87	2464.43	2489.14
DENND5A	2414.78	2440.61	2495.27	2765.7	2749.22	2902.57	2413.02	2410.85	2517.46	2465.94	2255.31	2186.55
CDCA5	2413.72	2239.54	2333.39	2304.19	2262.84	2239.36	2605.8	3424.15	2491.02	2393.23	2705.57	2494.58
PIP5K1A	2286.63	2370.85	2437.76	2538.3	2326.52	2492.26	2730.67	2316.43	2640.82	2469.77	2595.51	2584.04
DVL1	2477.27	2202.6	2528.29	2412.85	2541.71	2510.1	2712.05	3304.49	2640.82	2436.86	2194.28	2068.32
MRPL37	2441.26	2246.72	2455.87	2377	2310.05	2376.83	2762.43	3116.76	2734.22	2345.78	2389.39	2350.68
ADAMTS12	2218.85	2091.81	2053.3	2750.02	2449.48	2508	2250.91	1849.85	2215.22	3030.76	2917.7	3082.64
F2R	1984.78	2030.25	1975.56	3695.44	3399.19	3413.61	1990.22	1733.48	2137.68	2501.14	2551.48	2496.14
PUM1	2337.47	2499.09	2369.6	2465.49	2372.63	2336.96	2569.66	2085.89	2539.49	2747.59	2596.51	2664.16
STOML2	2351.24	2169.77	2280.14	2287.39	2058.62	2302.33	2738.34	3740.33	2724.53	2367.97	2545.48	2304.79
UTRN	2082.22	2232.35	2129.98	2046.55	2014.7	1834.31	2823.77	3083.82	3105.19	2873.87	2509.46	2682.82
TIMELESS	2413.72	2424.2	2453.74	2292.99	2457.17	2378.93	2635.38	3099.19	2711.31	2512.62	2203.28	2238.67
IGF2BP2	2459.27	2482.67	2447.35	2392.68	2431.92	2392.57	2813.92	2043.07	2889.31	2653.45	2316.35	2332.79
ZWINT	2407.37	2338.02	2411.14	2287.39	2018	2166.96	2663.85	3008.07	2572.09	2521.81	2724.58	2556.81
CDC27	2486.8	2485.75	2358.95	2314.27	2168.41	2275.04	2885.11	1938.78	2694.57	2525.64	2641.54	2750.5
PCNP	2251.68	2175.93	2242.87	2183.21	1979.57	2283.44	2553.23	3077.23	2691.93	2661.87	2631.53	2719.38
GNA11	2547.17	2433.43	2540	2388.2	2439.6	2477.57	2752.58	2355.96	2520.98	2435.33	2416.41	2389.57
GLS	2449.73	2584.24	2447.35	1996.14	1768.77	1926.65	2730.67	4349.63	2727.17	2183.53	2229.3	2387.24
CNP	2606.48	2424.2	2635.85	2346.76	2338.59	2369.49	2526.94	2662.25	2368.54	2397.06	2527.47	2482.14
SEPTIN7	2747.35	2661.18	2421.79	2370.28	2344.08	2365.29	2555.42	2219.82	2541.25	2385.58	2474.44	2523.36
RACGAP1	2424.32	2327.76	2320.61	2093.6	2063.01	2166.96	2817.2	2865.35	2725.41	2408.54	2652.54	2653.27
TFG	2585.3	2445.74	2426.05	2577.51	2497.79	2582.51	2421.79	1903.65	2484.86	2612.12	2465.43	2527.25
PRRC1	2470.92	2515.5	2607.1	2942.69	2761.3	2999.11	2054.85	1928.9	2128.87	2459.82	2406.4	2432.35
BIN1	2535.52	2302.12	2570.89	2176.49	2212.33	2247.76	2727.38	3502.1	2784.45	2311.34	2192.27	2180.33
HERPUD1	1186.21	1219.79	1208.76	3002.05	3154.36	3285.59	1335.21	1236.16	1448.62	4632.63	3407.98	3442.01
NKTR	2514.34	2652.97	2560.24	2305.31	2270.52	2170.1	2589.37	2055.15	2762.42	2651.15	2420.41	2464.25
POFUT1	2438.08	2511.4	2487.82	2438.61	2255.15	2356.89	2580.61	2320.82	2686.64	2466.7	2461.43	2484.47
C1QBP	2595.89	2291.86	2550.65	1898.69	1735.83	1939.24	3188.52	2882.92	3063.77	2373.33	2363.37	2539.7
GNAI3	2864.91	2715.55	2738.09	2476.69	2338.59	2467.08	2623.33	2086.99	2475.16	2198.83	2393.39	2295.45
ZFR	2557.76	2665.28	2630.52	2475.57	2505.48	2573.06	2530.22	1822.41	2436.39	2146.79	2567.49	2621.37
PPP6R3	2323.7	2415.99	2267.36	2167.53	2035.56	2054.67	2639.76	2752.27	2832.91	2561.61	2619.52	2622.93
USP24	2459.27	2560.64	2521.9	2377	2346.28	2156.46	2719.72	2696.28	2807.36	2454.46	2096.22	2297.79
SREK1	2376.66	2713.5	2487.82	2338.91	2301.26	2263.5	2334.16	2714.95	2542.13	2655.74	2280.33	2391.13
NSD3	2343.82	2534.99	2475.04	2502.46	2427.53	2429.3	2388.93	2241.78	2538.61	2726.16	2370.38	2388.02
RAI1	2413.72	2320.58	2575.15	2608.87	2755.81	2632.88	2234.48	2772.04	2242.54	2457.52	2312.34	2277.56
PNISR	2350.18	2516.53	2295.05	2308.67	2513.16	2223.62	2475.46	2293.38	2723.65	2761.36	2351.37	2466.58
BRPF3	2168.01	2258	2437.76	2716.41	2754.71	2746.21	2180.81	2576.62	2268.97	2652.68	2322.35	2391.91
POLDIP3	2433.85	2438.56	2566.63	2276.18	2223.31	2355.84	2690.14	2511.85	2641.7	2431.5	2484.44	2377.13
M6PR	2148.95	2169.77	2330.2	3075.99	3278.42	3087.26	2040.61	1846.56	1927.97	2510.33	2578.5	2525.7
SERF2	2638.26	2365.72	2505.92	2702.97	2584.53	2819.67	2267.34	2332.9	2357.97	2206.49	2329.35	2451.02
CLPTM1L	2193.43	2009.73	2230.09	2741.05	2602.1	2814.42	2272.82	2553.57	2233.73	2636.61	2544.48	2552.92
PPP2CA	2322.64	2188.24	2204.53	2287.39	1966.39	2086.15	2742.72	2369.13	2565.04	2598.34	2979.73	2815.06
BANF1	2387.25	2196.45	2485.69	2357.96	2124.5	2353.75	2548.84	3251.79	2588.83	2185.06	2470.44	2496.92
OGFRL1	1358.85	1409.58	1548.5	1908.77	1627.13	1879.43	2598.13	3591.02	2848.77	3417.26	3153.83	3257.66
GIT1	2361.83	2275.44	2467.58	2239.22	2336.4	2412.51	2815.01	2516.24	2790.62	2544.77	2329.35	2249.56
RSL1D1	2494.22	2475.49	2320.61	2232.5	2050.94	2156.46	2714.24	2020.02	2853.18	2528.7	2556.49	2702.27
SLC25A37	2613.9	2775.05	2535.74	2851.95	3156.55	2945.59	2107.42	1695.06	2068.07	2316.7	2128.24	2325.79
TCEA1	2067.39	2316.48	2103.35	2233.62	2326.52	2373.68	2478.74	3192.51	2548.3	2746.82	2379.38	2451.02
TWSG1	2554.59	2648.87	2458	2472.21	2223.31	2423	2292.54	2812.66	2259.28	2387.11	2339.36	2503.14
VCAN	2586.36	2703.24	2517.64	2195.53	1867.58	1940.29	2953.02	2168.23	2959.8	2397.82	2384.39	2508.58
AGPAT3	2288.75	2285.7	2239.67	2499.1	2632.84	2590.9	2311.16	3079.43	2339.47	2401.65	2395.39	2356.12
NEDD4	2831.02	2793.52	2641.17	2663.76	2593.31	2494.36	2341.83	1808.14	2485.74	2192.71	2152.25	2391.13
LRRC58	2608.6	2648.87	2577.28	2333.31	2352.87	2339.05	2215.86	3181.53	2380.88	2312.1	2175.26	2240.22
PPP6R1	2476.21	2261.08	2592.19	2405	2486.81	2435.6	2348.4	3129.93	2272.5	2345.78	2322.35	2292.34
FAM208B	2535.52	2562.69	2595.38	2494.62	2342.98	2352.7	2413.02	2005.75	2292.76	2348.84	2595.51	2634.6
CLPTM1	2427.49	2393.42	2495.27	2769.06	2824.98	2914.11	2288.15	1111.01	2334.18	2482.78	2675.56	2451.02
AAMP	2192.37	2014.86	2403.68	2251.54	2092.66	2226.77	2548.84	4405.61	2364.14	2206.49	2496.45	2205.22
LZTS2	2028.21	2198.5	2151.28	2745.54	2818.39	2862.69	2061.42	3442.81	1948.23	2377.16	2443.42	2292.34
KIAA1109	2190.25	2479.6	2170.45	2499.1	2656.99	2224.67	2405.36	2405.36	2565.92	2692.48	2254.31	2475.14
RAB11FIP5	2568.36	2570.9	2635.85	2676.08	2815.1	2630.78	2299.11	2635.9	2291.88	2172.81	2069.2	2051.2
PVR	1582.32	1669.14	1616.65	3370.59	3426.64	3404.17	1829.21	1917.92	1767.6	2896.83	2758.6	2740.38
UBE2K	2834.19	2813.01	2727.44	2594.31	2377.02	2563.62	2206	2013.43	2205.53	2089.39	2362.37	2444.02
PRDX6	2513.28	2375.98	2322.74	2305.31	1999.33	2175.35	2783.25	2250.56	2552.7	2472.83	2529.47	2646.26
NEMP1	2186.02	2319.56	2215.18	2679.45	2738.24	2799.73	2189.57	1865.22	2217.87	2690.18	2581.5	2490.69
RAB1B	2574.71	2349.31	2685.9	2232.5	2059.72	2244.61	2432.74	4176.17	2363.26	2069.49	2136.24	2072.98
FBRS	2331.11	2386.24	2508.05	2622.32	2854.62	2763	2289.25	2496.48	2154.42	2354.2	2320.35	2176.44
NDUFS1	2362.89	2402.65	2366.41	2244.82	2047.64	2127.08	2698.91	2792.89	2824.1	2278.43	2473.44	2412.13
NCAPG2	2259.09	2331.87	2233.28	2257.14	2125.59	2209.98	2590.47	3039.91	2534.2	2560.08	2487.45	2363.9
CPSF7	2398.9	2515.5	2398.36	2215.7	2236.49	2415.66	2635.38	1897.06	2669.02	2561.61	2458.43	2471.25
PHLDB2	1896.88	1959.47	1840.3	2038.71	1914.79	1991.71	2903.73	2710.56	3028.53	2887.64	2612.52	2791.72
CDC42EP1	2491.04	2435.48	2699.75	2929.24	3014.92	3114.54	2144.67	1925.6	1927.97	2171.28	2216.29	2239.45
NRAS	2530.23	2593.47	2325.94	2556.23	2478.03	2664.36	2380.16	2166.03	2298.93	2297.56	2390.39	2403.57
TNFAIP3	2499.51	2707.35	2650.76	2210.09	2142.06	2296.03	2774.48	2695.19	2535.96	2407.01	2128.24	2069.87
CRK	2548.23	2646.82	2611.36	2480.06	2400.08	2492.26	2426.17	2364.74	2264.57	2123.83	2343.36	2426.91
NAV2	2335.35	2549.36	2387.71	3040.14	3518.87	3022.2	2094.28	1673.1	2300.69	2363.38	1982.15	1962.53
TOPBP1	2393.6	2529.87	2295.05	2357.96	2367.14	2282.39	2551.03	2110.04	2561.52	2427.67	2488.45	2495.36
DLST	2546.11	2548.33	2550.65	2471.09	2302.36	2358.99	2538.99	1855.34	2503.36	2439.92	2428.41	2347.57
C11orf58	2349.12	2282.62	2238.61	2361.32	2183.78	2278.19	2451.36	2699.58	2372.95	2459.05	2571.5	2542.81
KLHDC3	2521.75	2375.98	2651.82	2382.6	2086.07	2277.14	2609.09	2354.86	2553.59	2351.14	2501.45	2234.78
PDXDC1	2314.17	2322.63	2303.57	2454.29	2514.26	2613.99	2382.35	2683.11	2312.15	2331.24	2361.37	2335.12
WBP11	2590.6	2590.39	2433.5	2292.99	2115.71	2221.52	2630.99	1592.96	2660.21	2557.01	2520.47	2454.13
ALYREF	2578.95	2110.27	2482.49	2270.58	2128.89	2158.56	2584.99	3966.48	2302.46	2081.74	2233.3	2206
TMCO3	2415.84	2435.48	2384.51	2545.03	2709.69	2690.59	2105.23	2975.13	2077.76	2167.45	2320.35	2233.22
APMAP	2281.34	2277.49	2289.73	2481.18	2340.79	2490.16	2325.4	2902.68	2275.14	2342.72	2546.48	2335.12
SEC63	2077.99	2249.79	2083.12	2738.81	2685.54	2760.9	2036.23	1877.3	1964.09	2645.79	2711.58	2801.06
MYBBP1A	2240.03	2093.86	2340.85	2225.78	2252.95	2234.12	2625.52	3448.3	2390.57	2424.61	2336.36	2262.78
NPTN	2558.82	2489.86	2504.86	2541.66	2263.93	2430.35	2541.18	1456.83	2483.09	2367.97	2601.51	2466.58
MSH6	2474.09	2536.02	2488.88	2062.23	2101.44	2198.44	2245.44	3453.79	2244.3	2335.06	2345.36	2360.79
AP1G1	2765.35	2770.95	2829.68	2845.23	2652.6	2630.78	2222.43	1969.52	2123.58	1971.53	2166.26	2148.44
FLOT1	2184.96	1936.9	2089.51	2014.06	2049.84	2145.97	2810.63	3706.29	2902.52	2460.58	2232.3	2222.33
RHOC	2720.87	2643.74	2790.27	2924.76	2808.51	2985.47	2108.52	861.801	1959.69	2146.79	2604.51	2356.12
TCERG1	2347	2443.69	2254.58	2082.4	2076.19	2150.17	2671.52	2630.41	2740.39	2656.51	2198.28	2338.23
NELFB	2288.75	2304.17	2366.41	2201.13	2101.44	2224.67	2575.13	4178.36	2332.42	2253.17	2197.28	1983.53
SPSB1	2822.54	2611.94	3012.86	2510.3	2442.9	2449.24	2529.13	1990.38	2499.84	1877.39	2124.24	2127.43
SCAF11	2332.17	2482.67	2393.03	2412.85	2335.3	2325.41	2223.53	2755.57	2275.14	2366.44	2315.35	2455.69
SPRED1	2465.62	2610.91	2659.28	2342.27	2524.14	2266.65	1944.22	3217.76	2054.85	2212.61	2184.27	2343.68
ADAM15	2528.11	2414.96	2531.48	2145.12	2358.36	2369.49	2333.06	3487.82	2272.5	2047.3	2290.33	2142.99
RAB34	2500.57	2381.11	2527.22	2508.06	2336.4	2530.04	2255.29	2641.39	2241.66	2080.21	2480.44	2327.34
DDX54	2067.39	2110.27	2165.12	2178.73	2184.88	2310.72	2651.81	3864.38	2535.08	2306.75	2163.26	2209.89
CCNA2	2233.68	2158.49	2226.89	2149.61	2100.34	2058.87	2476.55	3370.36	2558.87	2315.17	2457.43	2486.03
SRP68	2488.92	2433.43	2365.34	2490.14	2404.47	2530.04	2473.27	1889.38	2443.44	2357.26	2407.4	2328.9
MAP3K20	2637.2	2844.82	2668.86	2341.15	2218.92	2234.12	2370.3	2200.06	2490.14	2286.85	2210.29	2173.33
EIF2AK4	2309.93	2267.24	2285.47	2315.39	2352.87	2277.14	2430.55	2504.16	2447.85	2416.19	2406.4	2516.36
GRK2	2535.52	2493.96	2739.15	2314.27	2346.28	2378.93	2469.98	2802.77	2398.5	2276.13	2048.19	1998.31
PLD3	2188.13	2209.78	2445.22	2518.14	2669.07	2721.03	2398.78	2382.3	2232.85	2364.15	2423.41	2170.99
LPP	2164.83	2548.33	2397.29	2578.63	2730.55	2330.66	2293.63	1877.3	2413.48	2694.01	2144.25	2317.23
CDK4	2503.75	2371.88	2593.25	2568.55	2680.05	2731.52	2290.35	1562.22	2394.1	2334.3	2361.37	2216.89
SLC7A2	2442.32	2684.78	2410.07	2758.98	2646.01	2493.31	2070.18	2031	2184.38	2511.86	2193.28	2179.55
ATP6AP2	2211.43	2191.32	2191.75	2570.79	2521.95	2606.64	2129.33	2686.4	2160.59	2446.04	2409.4	2425.35
PIK3C2A	2039.86	2092.83	2098.03	2458.77	2510.97	2326.46	2452.45	1738.97	2416.13	2775.14	2595.51	2707.72
PHF3	2100.23	2198.5	2173.64	2172.01	2093.75	2079.86	2600.32	2441.59	2794.14	2790.44	2362.37	2430.02
GIGYF1	2001.73	2116.43	2068.21	2421.81	2638.33	2662.26	2347.3	3567.97	2185.26	2484.31	2181.27	2019.31
USP14	2564.12	2453.95	2349.37	2211.21	2201.35	2233.07	2405.36	2456.96	2429.34	2287.61	2406.4	2437.02
POLD2	2322.64	2081.55	2153.41	2420.69	2417.64	2533.19	2434.93	2623.83	2425.82	2479.72	2364.37	2207.55
SMCR8	2213.55	2310.32	2329.13	2525.98	2889.75	2525.84	2245.44	1991.47	2265.45	2436.09	2369.38	2342.9
POLR1A	2334.29	2399.58	2412.2	2161.93	2181.59	2157.51	2640.85	2251.66	2770.35	2380.99	2342.36	2315.68
JUP	2202.96	2219.02	2428.18	2176.49	2216.72	2343.25	2311.16	1857.54	2245.18	2553.95	2883.68	2741.94
NOMO1	2538.7	2695.03	2674.19	2590.95	2591.12	2680.1	2359.35	1812.53	2151.78	2261.59	2198.28	2050.43
HPCAL1	3407.18	3116.68	3475.06	2159.69	2384.71	2457.63	2727.38	2225.31	2498.07	1379.15	1612.94	1589.94
PRKAA1	2485.74	2571.93	2482.49	2393.8	2251.86	2197.39	2381.26	1782.89	2358.85	2447.57	2416.41	2474.36
EIF3L	2549.29	2457.03	2549.59	2217.94	2439.6	2325.41	2530.22	1497.45	2641.7	2325.12	2364.37	2353.01
RBBP6	2323.7	2267.24	2211.98	2111.52	2195.86	2105.04	2417.4	3360.48	2459.3	2332.77	2234.3	2320.34
MKNK2	2706.04	2584.24	2820.09	2249.3	2573.55	2482.82	2077.85	2489.89	2142.09	2056.48	2262.32	2100.99
PTPN12	2023.97	2236.46	2233.28	2304.19	2262.84	2318.07	2391.12	1954.15	2498.95	2664.16	2543.48	2597.26
RPS28P7	2479.39	2202.6	2224.76	2187.69	2368.24	2343.25	2436.02	1609.43	2539.49	2527.93	2553.48	2581.7
ANO6	2137.3	2199.53	2196.01	2746.66	2857.91	2660.16	2004.46	1468.9	2096.27	2703.2	2545.48	2508.58
DYNLL2	2609.66	2532.94	2592.19	2375.88	2451.68	2414.61	2087.71	2909.26	2109.48	2051.89	2338.36	2066.76
SLC43A3	2278.16	2275.44	2405.81	2717.53	2954.53	2811.27	1839.07	2696.28	1866.29	2268.48	2232.3	2133.66
DVL2	1992.2	1920.48	2047.98	2179.85	2380.31	2269.8	2654	2534.9	2808.24	2782.03	2191.27	2269.78
JUND	1932.89	1669.14	2071.41	2517.02	2676.76	2717.88	2386.73	3169.45	2177.33	2433.79	2345.36	2238.67
BOD1L1	2283.45	2465.23	2330.2	2318.75	2358.36	2296.03	2317.73	2198.96	2376.47	2479.72	2296.34	2400.46
EIF4A3	2666.85	2406.76	2704.01	2416.21	2412.15	2420.9	2385.64	2449.27	2239.01	1944.74	2210.29	2189.66
PRELID1	2288.75	2033.33	2253.52	1992.78	1887.34	2099.8	2279.39	4619.69	2335.94	2016.68	2333.36	2250.34
PTPA	2605.42	2396.5	2413.27	2288.51	2144.26	2245.66	2621.14	2695.19	2369.42	2133.78	2298.34	2118.1
FBLN2	2986.71	3056.15	3114.03	2671.6	2632.84	2796.58	1833.59	2438.29	1950.88	1787.84	1782.04	1658.39
SMTN	2662.62	2627.33	2673.12	2579.75	2818.39	2558.37	2282.68	2591.99	2072.48	1790.14	2050.19	1895.63
CGGBP1	2284.51	2423.17	2373.86	2378.12	2204.65	2233.07	2445.88	2299.97	2467.23	2429.97	2208.28	2314.9
LGMN	2733.58	2559.62	2655.02	2801.54	2931.48	2888.93	1859.88	2297.77	1759.67	1999.84	2075.21	1958.64
TAOK2	2471.98	2382.14	2564.5	2380.36	2457.17	2332.76	2237.77	3008.07	2169.4	2100.1	2171.26	2075.32
EIF3F	2140.47	2040.51	2004.31	2341.15	2330.91	2482.82	2569.66	1717.02	2596.76	2664.93	2512.46	2446.36
FBL	2268.63	2084.63	2289.73	2062.23	1938.95	2077.76	2633.19	3014.66	2541.25	2297.56	2441.42	2376.35
COPS6	2631.9	2400.6	2558.11	2104.8	2061.91	2137.57	2741.62	2174.81	2551.82	2124.6	2367.38	2246.45
ATRX	2302.52	2635.53	2369.6	2224.66	2066.31	2033.69	2271.72	2628.22	2455.78	2497.32	2213.29	2267.45
PSMD8	2392.54	2206.71	2350.43	2565.19	2377.02	2466.03	2395.5	1212.01	2426.7	2449.87	2558.49	2474.36
UBE2J1	2141.53	2312.37	2079.93	2967.33	2705.3	2897.32	1901.5	1598.45	1940.3	2513.39	2413.4	2496.92
KIF2C	2336.41	2186.19	2401.55	2155.21	1946.63	1981.22	2735.05	2660.06	2521.86	2317.46	2365.38	2369.35
RAB5B	2271.8	2384.19	2367.47	2513.66	2393.49	2438.74	2445.88	1854.24	2409.96	2351.9	2281.33	2283.78
PCNX4	2088.58	2089.75	2021.35	2254.9	2258.44	2172.2	2537.89	2912.56	2508.65	2397.82	2326.35	2349.9
STARD4	1758.13	1866.11	1814.74	2234.74	2318.83	2363.19	2249.82	3114.56	2380	2625.9	2481.44	2540.48
GTPBP2	1781.43	1831.23	1989.4	2419.57	2994.06	2868.99	1938.74	2200.06	1893.6	2879.99	2546.48	2401.24
AC008038.1	2302.52	2131.82	2295.05	2096.96	1988.35	2249.86	2579.51	2062.83	2753.61	2426.91	2424.41	2380.24
ATP6V0D1	2636.14	2451.9	2542.13	2588.71	2530.73	2703.19	2272.82	2144.07	2130.63	1989.89	2173.26	1999.87
BRD4	2157.42	2120.53	2300.38	2329.95	2391.29	2296.03	2485.31	1959.64	2424.94	2590.69	2347.36	2332.79
CTSC	2233.68	2165.67	2274.82	1846.04	1638.11	1770.29	2951.93	1894.86	2852.3	2542.47	2636.53	2681.27
CTBP1	2381.95	2220.04	2475.04	2308.67	2334.2	2371.58	2425.07	2731.42	2533.32	2084.8	2116.23	2056.65
SNX17	2475.15	2203.63	2414.33	2102.56	2164.02	2157.51	2507.22	3297.9	2388.81	2219.5	2072.2	2021.65
SOGA1	2248.5	2553.46	2302.51	2273.94	2409.96	2124.98	2443.69	3088.21	2425.82	2042.7	2030.18	2104.88
FBLN1	2682.74	2639.64	2845.65	2638	2737.14	2724.17	1828.11	2329.61	1788.74	2124.6	1968.14	1877.74
ZFP36L1	2371.36	2401.63	2398.36	2422.93	2502.18	2485.97	2396.59	1366.81	2483.09	2393.23	2210.29	2303.23
XPO7	2327.94	2313.4	2295.05	2126.08	2038.86	1991.71	2694.52	2104.55	2636.41	2485.07	2304.34	2334.34
SUMO3	2370.3	2223.12	2550.65	2260.5	1834.64	2110.29	2686.86	2272.52	2720.12	2287.61	2221.29	2207.55
CLIP1	2253.8	2436.51	2126.78	2273.94	2339.69	2199.49	2364.83	2358.15	2397.62	2423.84	2260.31	2286.9
EI24	2252.74	2340.07	2267.36	2103.68	1922.48	2116.59	2537.89	2685.31	2364.14	2261.59	2520.47	2367.01
RELA	2605.42	2442.66	2522.96	2539.42	2613.08	2546.83	2290.35	1349.24	2156.19	2298.33	2294.33	2174.11
TMEM109	2670.03	2344.18	2573.02	2490.14	2512.07	2629.73	2066.9	2169.32	2093.62	2041.17	2249.31	2127.43
SUN2	2473.04	2373.93	2620.94	2642.48	2706.4	2633.93	1942.03	2834.61	1873.33	2059.54	2060.2	1905.75
DEGS1	2536.58	2433.43	2587.93	2793.7	2706.4	2842.75	1949.7	1235.07	1908.58	2048.83	2460.43	2372.46
MXRA8	2310.99	2223.12	2475.04	3157.76	3224.62	3155.47	1524.71	2183.6	1557.88	2060.31	2246.31	2013.87
AKT2	2100.23	2056.93	2101.22	1890.85	2028.98	2072.51	2775.58	2657.86	2698.1	2497.32	2364.37	2291.56
RAB2A	2295.1	2264.16	2186.42	2573.03	2223.31	2410.41	2207.1	2096.87	2266.33	2241.69	2415.4	2463.47
RHOT2	2107.64	2121.56	2253.52	2281.79	2248.56	2264.55	2316.63	3735.93	2235.49	2133.01	2124.24	2069.1
CHMP1A	2327.94	2185.16	2388.77	2310.91	2297.97	2482.82	2287.06	3094.8	2271.62	1970	2287.33	2020.09
DDX60	1957.25	1878.42	1890.36	1316.2	1107.81	1206.78	2993.55	3393.41	3120.17	3121.84	2413.4	2635.37
SAFB	2358.65	2289.8	2417.53	2173.13	2110.22	2161.71	2250.91	3670.06	2113.89	2005.2	2206.28	2137.55
TAPBP	2109.76	2083.6	2197.07	2169.77	2392.39	2315.97	2324.3	2062.83	2314.79	2512.62	2512.46	2467.36
PYGL	2114	2022.05	1932.96	1695.94	1616.15	1720.97	3060.37	2948.79	3059.37	2439.92	2403.4	2366.24
PLXND1	2627.67	2662.21	2842.46	2884.44	2844.74	2819.67	1822.64	1726.9	1850.42	1971.53	1982.15	1938.42
TMEM50A	2312.05	2393.42	2286.53	2417.33	2261.74	2475.47	2156.71	1984.89	2109.48	2290.68	2433.41	2436.24
RPL36	2286.63	1913.3	2044.78	2121.6	2057.52	2199.49	2373.59	2913.66	2475.16	2383.28	2397.39	2348.35
DYNLL1	2732.52	2510.37	2542.13	2496.86	2185.98	2247.76	2479.84	1016.6	2238.13	2065.66	2578.5	2476.69
CCNL1	2137.3	2229.28	2030.94	2708.57	2767.88	2703.19	1800.73	1748.85	1859.24	2473.59	2474.44	2555.26
USP5	2495.28	2240.56	2415.4	2081.27	2069.6	2177.45	2490.79	3442.81	2377.35	1948.57	2058.2	2028.65
ABHD17A	2385.13	2203.63	2444.15	2173.13	2395.69	2327.51	2260.77	3563.57	2164.12	1926.37	2132.24	1929.86
QARS	2323.7	2170.8	2388.77	2264.98	2334.2	2153.31	2542.27	2616.14	2500.72	2155.21	2175.26	2051.2
ATRN	2469.86	2518.58	2485.69	2692.89	2764.59	2638.13	2062.52	2375.72	1945.59	2081.74	1945.13	1902.63
FOXK2	2210.37	2080.52	2311.03	2051.03	2259.54	2183.75	2690.14	2299.97	2727.17	2408.54	2101.22	2156.99
PEAK1	2407.37	2533.97	2346.17	2497.98	2327.61	2390.47	2187.38	1736.78	2258.4	2314.4	2195.28	2322.68
GAS5	1862.98	1787.11	1803.03	1930.05	1982.86	2063.07	2342.92	2837.91	2540.37	2846.31	2540.48	2612.04
UHRF1	2487.86	2496.01	2497.4	2288.51	2209.04	2166.96	2330.87	2416.34	2248.71	1983.01	2407.4	2160.1
GGA2	2415.84	2554.49	2391.97	2494.62	2465.95	2492.26	2066.9	2082.59	2159.71	2094.75	2186.27	2234
ATP6V1C1	2040.92	2302.12	2018.16	2375.88	2491.21	2458.68	2154.52	2490.99	2244.3	2292.97	2316.35	2331.23
CEP170B	2186.02	2133.87	2424.98	2307.55	2628.45	2451.34	2318.82	2820.34	2129.75	2226.39	2012.17	2055.09
USO1	2050.45	2093.86	2092.7	2394.92	2395.69	2402.02	2322.11	1524.89	2296.29	2682.53	2461.43	2523.36
HACD3	2344.88	2322.63	2218.37	2324.35	2220.02	2357.94	2230.1	1555.63	2276.02	2354.2	2546.48	2574.7
H3F3A	2290.87	2185.16	2117.2	2410.6	2261.74	2445.04	2173.14	1417.31	2204.65	2409.3	2726.59	2635.37
DDX18	2137.3	2211.84	2119.33	2100.32	1866.48	2011.65	2521.46	2683.11	2481.33	2367.97	2399.4	2435.47
NUP58	2430.67	2577.06	2422.85	2585.35	2274.91	2400.97	2121.66	1482.08	2092.74	2350.37	2296.34	2374.79
LPCAT1	2439.14	2435.48	2447.35	1934.53	1870.87	1867.89	2463.41	3292.41	2337.7	1946.27	2233.3	2308.68
MYC	2123.53	2077.44	2006.44	1945.73	1884.05	1970.72	2773.39	1839.97	2669.02	2736.11	2554.49	2495.36
PARVA	2334.29	2278.52	2226.89	2659.28	2541.71	2504.85	2042.8	1742.27	2115.65	2357.26	2380.38	2218.44
UBE2D2	2419.02	2309.3	2407.94	2418.45	2255.15	2412.51	2200.53	2138.58	2204.65	2200.36	2266.32	2214.55
AFF1	2240.03	2478.57	2337.65	2141.76	2229.9	2063.07	2386.73	2000.26	2788.85	2303.69	2077.21	2217.67
PPP4R1	2369.24	2340.07	2321.68	2047.67	1966.39	2169.06	2534.6	2449.27	2492.79	2198.83	2218.29	2245.67
CKAP2	2353.36	2405.73	2314.22	2127.2	1914.79	2151.22	2391.12	2185.79	2387.05	2260.06	2391.39	2363.13
MCM3AP	2301.46	2305.19	2270.56	2216.82	2289.19	2034.74	2276.11	3183.72	2394.98	2088.62	2009.17	2089.32
GLUL	2089.64	1959.47	2135.3	2089.12	2028.98	2094.55	2467.79	2878.53	2327.13	2391.7	2397.39	2361.57
LEMD2	1821.68	1759.42	1901.01	2324.35	2377.02	2392.57	2066.9	4231.06	2035.47	2351.14	2128.24	2080.76
GOLPH3	2337.47	2363.67	2153.41	2208.97	2146.46	2223.62	2025.27	3094.8	2077.76	2180.47	2324.35	2243.34
MDH1	2283.45	2035.38	2094.83	2116	1957.61	2004.3	2514.89	3216.66	2422.29	2189.65	2269.32	2202.89
KIF23	2066.33	2103.09	2105.48	2148.49	1966.39	2048.38	2472.17	2450.37	2355.33	2457.52	2457.43	2445.58
IL6	1378.97	1390.09	1363.19	2589.83	2462.66	2716.83	1419.55	1094.54	1469.77	3507.57	3520.05	3475.46
CLCN7	2033.5	1973.83	2060.76	3088.31	3563.88	3436.7	1712.01	2015.63	1642.47	2165.16	2013.17	1904.19
FAM129A	2076.93	2008.71	1951.06	2234.74	2400.08	2419.86	2206	2520.63	2354.44	2416.19	2258.31	2307.12
NLGN2	2492.1	2776.08	2692.29	2427.41	2575.75	2391.52	2029.66	2106.75	1970.26	1884.28	2089.21	2064.43
TALDO1	1930.77	1836.36	1870.12	1962.54	1829.15	2102.94	2556.51	3547.11	2438.15	2282.26	2422.41	2379.46
DDX46	2512.22	2450.87	2421.79	2370.28	2160.73	2181.65	2229.01	2160.54	2009.91	2095.51	2320.35	2365.46
GOLGA4	2003.85	2096.94	1833.91	2179.85	2227.7	2190.04	2259.68	2645.78	2296.29	2673.35	2256.31	2354.57
PPT1	2628.73	2452.92	2459.06	2541.66	2482.42	2599.3	2051.56	1783.98	2078.64	2091.69	2116.23	2076.1
CYB5B	2417.96	2272.36	2227.96	2197.77	2333.1	2268.75	2239.96	2388.89	2241.66	1950.1	2378.38	2353.79
SYNE2	2098.11	2354.44	2314.22	2113.76	2139.87	1811.22	2165.48	2541.49	2542.13	2473.59	2169.26	2290.01
SNX9	2147.89	2207.73	2171.51	2530.46	2498.89	2344.3	1983.65	2276.91	2173.81	2365.68	2256.31	2205.22
IST1	2259.09	2244.67	2278.01	2266.1	2249.66	2320.17	2107.42	3058.57	2060.14	2124.6	2256.31	2086.21
NDUFV1	2144.71	1948.18	2035.2	2025.27	1927.97	2014.8	2337.44	4077.36	2343.87	2208.78	2160.26	2044.98
UBP1	2173.31	2118.48	2107.61	2177.61	2047.64	2023.19	2369.21	3689.83	2302.46	1987.6	2152.25	2159.33
ZNF609	2265.45	2296.99	2409.01	2272.82	2347.38	2121.83	2413.02	1617.11	2417.01	2266.18	2261.31	2340.57
TMX1	2148.95	2119.51	2118.26	2151.85	2005.92	2136.52	2151.24	2664.45	2135.92	2365.68	2533.47	2464.25
RAP1B	2977.17	2716.58	2807.31	2878.84	2685.54	2693.74	1690.1	1545.75	1670.67	1777.89	1987.16	2052.76
TPP1	2072.69	2437.53	2147.02	2901.24	3099.46	2832.26	1844.54	1006.72	2063.66	2286.08	2252.31	2195.11
MLLT1	2390.42	2277.49	2442.02	2332.19	2394.59	2243.56	2382.35	1996.96	2168.52	2252.41	2160.26	2127.43
CACYBP	2407.37	2328.79	2367.47	2133.92	1924.67	1986.46	2027.46	3483.43	2142.09	1947.8	2201.28	2287.67
SUZ12	2282.39	2428.3	2290.79	1984.94	1991.65	2036.83	2348.4	2348.27	2461.95	2350.37	2155.25	2297.01
EEF1D	2288.75	2088.73	2118.26	1980.46	2078.38	2010.6	2363.73	3424.15	2308.62	2154.44	2246.31	2115.77
PAPSS2	2347	2371.88	2328.07	2144	2078.38	2078.81	2677	2132	2621.43	1989.89	2226.29	2134.44
NFATC2IP	2195.55	2374.95	2247.13	2126.08	2161.83	2055.72	2270.63	2591.99	2157.07	2297.56	2268.32	2291.56
CMPK1	2252.74	2342.13	2317.42	2316.51	2265.03	2332.76	2197.24	2335.1	2054.85	2185.82	2293.33	2230.11
PPRC1	2145.77	2266.21	2221.57	2231.38	2070.7	2075.66	2385.64	2268.13	2430.22	2361.09	2184.27	2302.45
PSMD14	2388.31	2274.42	2211.98	2155.21	1924.67	2050.48	2365.92	2621.63	2321.84	2135.31	2327.35	2268.23
YKT6	2166.95	2046.67	2061.82	2288.51	2179.39	2389.42	2294.73	2582.11	2305.98	2235.57	2367.38	2139.88
NUMB	2712.4	2787.37	2673.12	2450.93	2386.9	2330.66	2035.13	1203.23	2079.52	1961.58	2259.31	2219.22
PES1	2122.47	2060	2180.03	2123.84	2103.64	2196.34	2354.97	3161.77	2182.62	2150.62	2318.35	2125.1
LTBP1	3011.07	3026.4	3181.12	2232.5	2279.3	2228.87	1896.02	2465.74	2032.82	1710.54	1751.02	1618.72
GUCD1	2368.18	2296.99	2276.95	2300.83	2277.11	2290.78	2271.72	2124.31	2276.02	2139.14	2268.32	2135.21
API5	2223.08	2228.25	2230.09	2053.27	2057.52	2072.51	2298.01	2335.1	2431.11	2214.91	2249.31	2449.47
SNX3	2664.74	2354.44	2456.93	2548.39	2497.79	2481.77	2016.51	1684.08	2116.53	1967.7	2223.29	2102.54
APH1A	1962.54	2057.95	2121.46	2337.79	2358.36	2414.61	2278.3	2388.89	2238.13	2236.34	2358.37	2203.66
RC3H2	2321.58	2518.58	2187.49	2374.76	2268.33	2293.93	2187.38	1910.23	2195.84	2308.28	2183.27	2167.88
SLC12A4	2001.73	2060	2067.15	2671.6	3070.91	2905.72	1730.63	2387.79	1698.87	2219.5	2115.23	2177.22
TSPO	2448.68	2007.68	2399.42	2144	2022.39	2374.73	2227.91	2806.07	2286.6	2058.01	2138.24	2117.32
CTPS1	2049.39	1882.52	1908.46	2203.37	1953.22	2014.8	2354.97	2743.49	2403.79	2495.79	2350.37	2370.13
SFXN1	2860.67	2978.18	2682.71	2448.69	2311.14	2245.66	2083.33	1505.13	2048.68	1903.41	2034.18	2013.87
UNC45A	2355.47	2233.38	2390.9	2214.58	2340.79	2183.75	2146.86	3805.1	2105.08	1793.97	1967.14	1784.4
DYSF	2332.17	2108.22	2494.21	1905.41	1792.92	1837.45	2551.03	3044.3	2654.04	2279.96	1994.16	1913.52
JOSD1	2150.01	2379.06	2328.07	2504.7	2585.63	2574.11	2065.8	1711.53	1949.99	2250.88	2259.31	2166.33
SYMPK	2097.05	2056.93	2300.38	2083.52	2099.24	2280.29	2360.45	2735.81	2399.38	2212.61	2174.26	2093.21
CSK	2250.62	2045.64	2201.33	1832.6	2057.52	2123.93	2515.98	2919.15	2475.16	2142.96	2159.26	2155.44
SLC29A1	2383.01	2283.65	2413.27	2543.9	2355.06	2534.24	1994.6	1386.57	2118.3	2217.97	2406.4	2215.33
ELK3	2029.27	1992.29	2067.15	2573.03	2491.21	2584.61	2020.89	1418.4	1971.14	2397.82	2612.52	2538.92
NCAPG	2166.95	2166.7	2156.6	1919.97	1852.21	1881.53	2327.59	2776.43	2343.87	2308.28	2445.42	2377.13
UBE2I	2341.71	2265.18	2368.54	2280.67	2249.66	2454.48	2131.52	2139.68	2111.25	2206.49	2152.25	2164.77
LTBR	2234.73	2175.93	2448.41	2444.21	2628.45	2581.46	2212.58	1864.13	2207.29	2119.24	2048.19	1997.53
TOR4A	2766.41	2650.92	2843.52	2268.34	2396.78	2344.3	1859.88	3098.09	1801.08	1735.8	1765.03	1729.95
MTA1	2143.65	2104.12	2307.83	2160.81	2101.44	2035.78	2542.27	2125.41	2522.75	2416.19	2090.22	2128.21
GRAMD1A	2064.22	2084.63	2050.11	1969.26	2128.89	2090.35	2374.69	3004.78	2530.68	2377.92	1976.15	2076.1
ZFP91	2145.77	2044.62	2132.11	1898.69	2024.58	1983.32	2604.71	1792.77	2650.51	2569.26	2275.32	2335.12
SEPTIN10	2366.06	2407.78	2266.3	2161.93	1967.49	2065.17	2288.15	2148.46	2305.98	2162.1	2336.36	2238.67
YLPM1	2025.03	2277.49	2238.61	2309.79	2323.22	2155.41	2222.43	2099.06	2334.18	2260.83	2073.21	2345.23
PID1	1975.25	1993.32	1974.49	2150.73	2067.4	2113.44	2144.67	1493.06	2317.44	2739.93	2671.55	2651.71
SPATS2L	2387.25	2294.93	2231.15	2374.76	2180.49	2335.91	2152.33	1274.59	2110.37	2483.54	2327.35	2371.68
SELENOT	2240.03	2306.22	2270.56	2368.04	2142.06	2267.7	2178.62	1906.94	2167.64	2075.61	2371.38	2387.24
EHBP1L1	2233.68	2400.6	2432.44	2182.09	2340.79	2207.88	1902.6	3942.33	1728.83	1862.85	1990.16	1877.74
FOXO3	1686.11	1783.01	1652.86	2072.31	2100.34	1991.71	2323.21	3305.58	2454.9	2587.63	2309.34	2247.22
GNL1	2482.57	2399.58	2445.22	2160.81	2256.25	2261.4	2027.46	2798.38	2009.03	1888.1	2182.27	2016.2
IFIT3	2280.28	2241.59	2225.83	1279.23	1254.94	1208.88	2999.03	3402.19	3253.22	2263.89	2018.17	2072.98
RAPGEF1	1947.71	1889.7	1986.21	2448.69	2532.93	2410.41	2210.39	2193.48	2138.56	2517.98	2252.31	2109.54
PCBP2	2342.76	2292.88	2281.21	2264.98	2157.43	2259.3	2486.41	902.421	2639.94	2413.13	2190.27	2203.66
ZDHHC20	2256.98	2137.97	2100.16	2419.57	2187.08	2284.49	2114	1587.47	2067.19	2317.46	2463.43	2525.7
HSF1	2193.43	2127.71	2204.53	2117.12	2318.83	2220.47	2365.92	2584.31	2211.7	2255.47	1999.16	2068.32
S100A11	2390.42	2290.83	2168.32	2561.83	2206.84	2445.04	2118.38	859.605	2253.99	2205.72	2651.54	2333.57
GTSE1	2301.46	2216.97	2290.79	2053.27	2082.78	2126.03	2471.08	2115.53	2288.36	1973.06	2381.38	2318.79
SSR2	2001.73	2004.61	2023.48	2715.29	2670.17	2906.76	1831.4	1331.67	1920.04	2377.16	2474.44	2287.67
IARS2	2301.46	2185.16	2150.21	1983.82	1914.79	1952.88	2531.32	3045.4	2376.47	2096.28	2157.25	2002.2
KDELR1	2007.02	1932.79	1941.48	2416.21	2372.63	2396.77	2176.43	1373.39	2142.97	2472.83	2674.56	2454.13
MBD1	2056.8	2060	2226.89	2084.64	2300.17	2328.56	2283.77	2616.14	2208.17	2133.01	2137.24	2185
SART1	1913.82	2058.98	1998.99	1908.77	1918.09	2083.01	2225.72	4531.87	2105.96	2089.39	1976.15	1959.42
AP2S1	2244.27	2083.6	2122.52	1916.61	1876.36	2034.74	2226.82	3419.76	2186.14	2038.11	2303.34	2166.33
OGA	2032.44	2256.98	2023.48	2319.87	2322.12	2190.04	1873.02	2646.88	1831.92	2182.76	2482.44	2358.46
ARID1B	2050.45	2101.04	2143.82	2161.93	2404.47	2119.73	2419.59	1461.22	2451.37	2517.98	2214.29	2251.11
PSMB5	2437.03	2165.67	2282.27	2194.41	1951.02	2091.4	2331.97	2294.48	2370.31	2056.48	2214.29	2134.44
RFC1	2281.34	2200.55	2101.22	2058.87	1927.97	1993.81	2478.74	2365.84	2356.21	2351.14	2083.21	2194.33
PHIP	2170.13	2283.65	2085.25	2186.57	2108.03	1939.24	2143.57	2275.81	2317.44	2351.14	2200.28	2283.01
NAA15	2337.47	2318.53	2214.11	1903.17	1769.86	1859.49	2489.7	2705.07	2309.51	2082.5	2192.27	2262
CBL	2514.34	2700.16	2548.52	2350.12	2437.41	2188.99	2101.95	1684.08	2158.83	1960.05	1970.15	1992.87
TMX3	2550.35	2562.69	2543.2	2463.25	2265.03	2373.68	1699.96	2134.19	1801.96	1980.71	2118.23	2122.77
NOTCH3	2913.63	2740.17	3167.28	2410.6	2415.45	2263.5	1750.35	2734.71	1823.99	1519.21	1691.98	1593.05
SETX	2107.64	2307.25	2315.29	2301.95	2361.65	2220.47	2041.7	1879.49	2002.86	2313.64	2145.25	2358.46
ADH5	2343.82	2209.78	2168.32	2119.36	1975.18	2177.45	2258.58	2426.22	2305.98	2061.84	2206.28	2174.11
CCDC47	2033.5	2013.84	2029.87	2185.45	2103.64	2350.6	1959.55	2942.2	1863.64	2272.31	2275.32	2345.23
GCLM	1962.54	2005.63	1987.27	1862.84	1815.98	1860.54	2429.45	2480.01	2643.46	2265.42	2457.43	2386.46
METTL9	2233.68	2202.6	2124.65	2128.32	2031.17	2057.82	2187.38	3392.31	2287.48	2014.39	1956.14	1936.08
TNRC6A	2084.34	2172.85	2230.09	2146.24	2072.89	1979.12	2451.36	1624.8	2440.8	2204.96	2397.39	2394.24
NRP2	1816.38	1950.23	1920.18	3282.1	3180.71	3127.13	1534.56	1145.04	1629.25	2472.06	2141.25	2192.77
GPX4	2334.29	2021.02	2247.13	2489.02	2494.5	2608.74	2018.7	2048.56	2061.9	1981.48	2135.24	2070.65
PHF10	1941.36	2088.73	1927.63	1821.4	1647.99	1679	2361.54	2905.97	2439.92	2562.37	2318.35	2367.79
TNKS2	2190.25	2387.27	2258.84	2219.06	2181.59	2037.88	2238.86	2804.97	2299.81	1995.25	1837.07	2027.09
METAP2	2323.7	2183.11	2145.95	1924.45	1802.8	1777.64	2262.96	3578.94	2206.41	2022.04	2052.19	2138.32
NFKBIZ	2297.22	2413.94	2281.21	1862.84	1850.01	1779.74	2482.03	2938.91	2536.84	1908	2014.17	2031.76
TRAF7	1909.59	1923.56	2206.66	1982.7	1980.67	2010.6	2602.52	2767.64	2540.37	2215.67	2098.22	2046.54
UBFD1	2290.87	2148.23	2368.54	2275.06	2184.88	2161.71	2147.95	2366.93	2246.06	1991.43	2059.2	2141.44
TCF20	1918.06	1933.82	1754.04	1915.49	1990.55	1972.82	2604.71	1904.74	2658.44	2553.19	2281.33	2440.91
DAB2	2090.69	2018.97	2010.7	2092.48	1942.24	2023.19	2564.18	1315.21	2657.56	2438.39	2417.41	2374.01
TJP1	2107.64	2090.78	1967.04	2014.06	2031.17	1980.17	2482.03	2295.57	2342.11	2301.39	2326.35	2214.55
FOXD1	2924.22	2395.47	2932.98	2906.84	2848.03	2597.2	1782.11	2431.71	1643.35	1441.14	1535.89	1526.93
PCM1	1965.72	2137.97	1928.7	2024.15	2079.48	1959.18	2319.92	2618.34	2297.17	2299.86	2248.31	2250.34
SLFN5	1815.32	1910.22	1850.95	2275.06	2263.93	2187.94	1844.54	1530.38	1804.6	2858.56	2695.57	2743.5
GPS1	2308.87	1985.11	2262.04	2053.27	2137.67	2135.48	2484.22	2320.82	2390.57	2008.26	2087.21	2061.32
CASC3	2219.91	2278.52	2227.96	2148.49	2171.71	2043.13	2314.44	2656.76	2308.62	2087.09	1844.07	1967.97
SP100	1898.99	1779.93	1880.77	2305.31	2184.88	2269.8	1810.59	1455.73	1914.75	2865.45	2573.5	2740.38
COPZ1	2114	2084.63	2073.54	2270.58	2221.11	2205.78	2220.24	1715.92	2239.01	2276.13	2342.36	2272.12
C1R	2464.56	2428.3	2461.19	2867.63	3040.17	3001.21	1507.18	1464.51	1655.69	1937.85	1792.04	1855.96
ERP29	1967.84	1873.29	1897.81	2280.67	2362.75	2556.27	2103.04	1635.78	2127.99	2389.4	2422.41	2360.01
SGTA	2338.53	2184.14	2208.79	2160.81	2125.59	2147.02	2300.2	2294.48	2314.79	1983.77	2139.24	2040.31
WDR45B	2222.03	2239.54	2353.63	2278.42	2058.62	2196.34	2242.15	2027.7	2243.42	2018.21	2240.3	2081.54
ADIPOR1	2111.88	2119.51	2120.39	2292.99	2308.95	2372.63	2192.86	1347.04	2165	2272.31	2283.33	2382.57
LRPAP1	2340.65	2090.78	2336.59	2142.88	2260.64	2343.25	1917.93	3483.43	1914.75	1852.13	1951.13	1820.96
UBTF	2228.38	2250.82	2334.46	2160.81	2081.68	2180.6	1978.17	2900.48	1912.99	1939.38	2218.29	2091.65
PTDSS1	2156.36	2037.43	2150.21	2458.77	2259.54	2437.69	1943.12	1577.59	1904.17	2273.84	2478.44	2339.79
SARAF	1770.84	1862.01	1715.7	2331.07	2278.21	2556.27	1818.26	2257.15	1760.55	2501.91	2629.53	2431.58
ATXN7L3	2284.51	2270.31	2370.67	2351.24	2310.05	2245.66	1919.03	2665.55	1812.53	1965.4	2118.23	1989.75
AHCY	2125.65	1970.75	2116.13	1850.52	1785.24	1793.38	2761.34	2494.28	2670.78	2097.81	2237.3	2112.66
THOP1	2143.65	2032.3	2073.54	1906.53	1898.32	2032.64	2312.25	3772.16	2097.15	1928.67	2143.25	1943.86
ZNF664	2132	2122.58	2119.33	2222.42	2178.3	2169.06	2201.62	1630.29	2148.25	2299.09	2319.35	2364.68
PML	1914.88	1831.23	1964.91	2096.96	1991.65	2157.51	2111.81	2441.59	1935.9	2428.44	2521.47	2467.36
SLK	2186.02	2301.09	2217.31	1822.52	1923.58	1807.02	2293.63	3524.05	2316.56	1941.68	2046.19	1840.41
TTC37	2057.86	2109.25	2084.19	2051.03	2023.49	2007.45	2293.63	2509.65	2431.99	2270.01	2055.19	2062.09
BHLHE40	1680.82	1804.56	1799.83	3050.22	3120.32	2929.85	1383.41	1012.2	1494.44	2415.43	2568.49	2606.59
PPIB	2020.79	1793.27	1810.48	2540.54	2583.43	3006.46	1509.37	1797.16	1563.17	2477.42	2350.37	2435.47
DHX38	2105.52	2220.04	2188.55	2074.55	2147.55	2219.43	2151.24	2797.29	2105.96	2012.09	2065.2	2035.65
GUK1	2392.54	2127.71	2232.22	2220.18	2236.49	2235.17	1971.6	2116.63	2091.86	2023.57	2136.24	2213
MYCBP2	2166.95	2171.83	2129.98	1768.75	1952.12	1666.41	2446.98	3096.99	2504.24	2142.96	1816.06	2079.99
FXR2	2087.52	1878.42	2078.86	2104.8	2081.68	2369.49	2133.71	3315.46	2098.91	2078.67	1962.14	1926.75
VDAC2	2029.27	2070.26	2055.43	2108.16	2014.7	1982.27	2363.73	2112.24	2362.38	2313.64	2213.29	2194.33
MED1	2168.01	2275.44	2072.47	2074.55	2056.42	1924.55	2444.79	1351.44	2548.3	2276.13	2230.3	2246.45
MAST2	2251.68	2335.97	2337.65	2206.73	2290.28	2245.66	2258.58	2319.73	2299.81	1991.43	1788.04	1742.4
GTPBP1	2301.46	2205.68	2398.36	2290.75	2357.26	2208.93	2015.42	2046.37	2098.03	2092.45	1982.15	1950.86
RFWD3	1986.9	2053.85	2005.38	2085.76	2116.81	2109.24	2249.82	1832.29	2195.84	2257.77	2446.42	2306.34
CREB3L1	2095.99	2046.67	2133.17	2313.15	2335.3	2402.02	2155.62	1855.34	1971.14	2064.9	2281.33	2175.66
NUP155	2268.63	2122.58	2042.65	1939.01	1864.29	1919.3	2369.21	1740.07	2293.65	2345.78	2248.31	2374.79
PA2G4	2120.35	2066.16	2153.41	1824.76	1730.34	1843.75	2508.32	1727.99	2489.26	2142.96	2423.41	2482.14
GATA4	2525.99	2494.98	2633.72	1755.31	1604.08	1637.02	2583.89	2747.88	2651.39	1742.69	1830.06	1729.17
GLYR1	2312.05	2333.92	2233.28	2014.06	2054.23	1906.71	2391.12	2173.71	2345.63	2035.82	2019.17	1971.09
INCENP	2119.29	2090.78	2115.07	2055.51	1965.3	2023.19	2387.83	2310.94	2239.89	2067.19	2249.31	2117.32
PIM3	2201.9	2029.23	2178.97	2126.08	2330.91	2281.34	1804.02	4307.91	1950.88	1738.86	1604.93	1645.16
RBPJ	2491.04	2587.32	2381.32	2300.83	2171.71	2149.12	2155.62	1362.41	2038.99	2068.73	1975.15	2085.43
DPP9	2012.32	2021.02	2008.57	2509.18	2649.31	2518.5	1777.73	1861.93	1987	2146.02	2231.3	2058.98
POM121C	1982.66	2134.89	2029.87	2146.24	2334.2	2245.66	2110.71	1904.74	2108.6	2328.94	2171.26	2125.1
GRSF1	2195.55	2083.6	2131.04	2043.19	1942.24	2030.54	2087.71	2997.09	2105.96	1975.35	2136.24	2072.98
TSC2	2038.8	2055.9	2191.75	2197.77	2251.86	2220.47	2128.24	2965.25	2070.71	2149.85	1845.07	1764.18
UBA2	2117.17	2228.25	2034.13	1962.54	1779.75	1962.33	2279.39	1947.56	2309.51	2301.39	2271.32	2297.01
TARDBP	2076.93	2065.13	2132.11	1995.02	1907.11	1995.91	2330.87	2778.62	2060.14	2116.94	2110.23	2141.44
SF3A3	2161.66	2202.6	2017.09	2058.87	1775.35	1931.9	2207.1	2719.34	2143.85	2122.3	2214.29	2113.43
KDM3B	2001.73	2092.83	2223.7	2006.22	2069.6	2013.75	2218.05	2331.8	2277.78	2103.93	2188.27	2110.32
CIT	2101.29	2175.93	2219.44	2163.05	2276.01	1998.01	2219.15	1852.05	2260.16	2335.83	1937.13	2032.54
HK2	1982.66	2228.25	2147.02	1449.5	1567.85	1499.55	2523.65	3425.25	2469.88	2015.15	2089.21	2180.33
SUGP2	2256.98	2225.17	2348.3	2172.01	2153.04	1993.81	2331.97	2187.99	2287.48	1996.78	1869.09	1914.3
TLNRD1	1990.08	1937.92	2014.96	2185.45	2480.23	2282.39	1800.73	3596.51	1712.96	1868.21	2151.25	1897.19
AHCTF1	2164.83	2293.91	2188.55	2074.55	1892.83	1953.93	2166.57	2425.12	2208.17	2017.45	2111.23	2097.1
ZNF24	2101.29	2181.06	1925.5	2018.55	2131.08	2148.07	2020.89	1845.46	2083.93	2309.04	2214.29	2392.68
EFHD2	2439.14	2397.52	2515.51	2129.44	2114.62	2002.2	2067.99	2874.13	1975.55	1581.97	1984.15	1835.74
TMBIM1	1585.5	1689.65	1652.86	1971.5	1968.59	2026.34	2151.24	2226.41	2184.38	2471.3	2755.6	2532.7
TOMM40	2222.03	1944.08	2280.14	2136.16	2047.64	2159.61	2295.82	2303.26	2139.44	1996.78	2217.29	1915.86
MAPK8IP3	2112.94	2106.17	2257.78	2245.94	2459.37	2246.71	2039.51	2594.19	2026.66	2123.06	1686.98	1811.63
SSU72	2097.05	1954.34	2023.48	2058.87	1935.65	2057.82	2260.77	2628.22	2249.59	2011.32	2111.23	2141.44
SP1	2080.1	2134.89	2039.46	2113.76	2026.78	2029.49	2164.38	1504.03	2353.56	2348.84	2216.29	2237.89
E2F7	2001.73	2066.16	1924.44	2344.51	2433.02	2225.72	1967.22	1932.19	1882.15	2354.96	2179.27	2104.88
OASL	2107.64	1923.56	2069.28	775.157	619.233	710.426	4006.73	3660.18	4238.35	1800.85	1703.99	1696.5
NFAT5	2313.11	2432.4	2303.57	2043.19	2216.72	1910.91	2304.58	1470	2382.64	2175.87	1844.07	1992.09
ZC3H18	2034.56	2018.97	2204.53	2043.19	2055.33	2010.6	2204.91	2723.73	2095.39	2058.78	2075.21	1995.2
NDC1	1969.96	1975.88	1876.51	2030.87	1907.11	1950.79	2346.21	1779.59	2260.16	2292.21	2529.47	2304.01
PITPNB	2378.77	2395.47	2341.91	2221.3	1981.77	2034.74	2032.94	1930	1908.58	2044.23	2205.28	2024.76
SOD1	2281.34	1881.5	2194.94	1925.57	1585.41	1724.12	2329.78	3255.08	2188.79	1930.96	2192.27	2035.65
PACSIN2	2174.36	2184.14	2091.64	2204.49	2089.36	2073.56	2030.75	2339.49	2089.22	1937.85	2091.22	2141.44
ERH	2305.7	2088.73	2055.43	2144	1809.39	1964.43	2285.96	1440.36	2284.83	2077.91	2318.35	2419.13
MAML1	2319.46	2365.72	2411.14	2149.61	2162.92	2065.17	1979.27	1783.98	2052.21	2029.69	2067.2	2030.2
TCF19	2347	2228.25	2443.09	2123.84	2069.6	2110.29	1934.36	2481.11	1850.42	1924.08	2053.19	1967.97
FZD6	2068.45	2281.6	2055.43	2466.61	2513.16	2403.07	1848.93	1827.9	1960.57	2012.09	1957.14	2051.98
INTS11	2076.93	2052.82	2135.3	2061.11	1983.96	2143.87	2284.87	2228.61	2201.12	2159.04	2102.22	1927.53
PRPF4B	2229.44	2216.97	2023.48	1943.49	1711.67	1828.01	2296.92	2129.8	2278.67	2148.32	2060.2	2301.67
BACH1	2791.83	2998.7	2967.06	2579.75	2441.8	2450.29	1479.8	1664.32	1675.07	1688.35	1474.86	1551.04
NUP93	2137.3	1946.13	2172.58	1878.52	1858.8	1938.19	2380.16	2629.32	2328.01	2054.95	2079.21	1942.31
MGST1	1673.4	1469.09	1456.91	1455.1	1443.78	1496.41	2777.77	2200.06	2889.31	2563.9	2716.58	2593.37
CD151	1991.14	1927.66	2084.19	2502.46	2548.3	2512.2	1892.74	1567.71	1774.65	2093.98	2340.36	2079.99
PSMC5	2319.46	2039.49	2347.24	1945.73	1858.8	1959.18	2410.83	1958.54	2236.37	2012.09	2087.21	2064.43
EFCAB14	2000.67	2134.89	2008.57	2127.2	2136.57	2041.03	2119.47	1954.15	2020.49	2113.12	2344.36	2177.22
GAK	2044.09	2015.89	2078.86	2154.09	2396.78	2251.96	2043.89	2638.1	1928.85	2106.99	1815.06	1890.97
FEM1B	1844.98	1981.01	1842.43	1898.69	1979.57	1937.14	2137	2897.19	2144.73	2354.96	2068.2	2044.98
ENSA	2077.99	2133.87	2056.5	1939.01	1953.22	2050.48	2218.05	2717.14	2098.91	2045.76	1971.15	1985.87
RIC8A	2141.53	2112.32	2139.56	2285.15	2178.3	2207.88	1950.79	2419.63	1983.48	1925.61	2089.21	1905.75
FNDC3A	2445.5	2527.81	2316.35	2567.43	2543.91	2478.62	1540.04	1219.7	1675.96	2110.82	1883.09	1953.2
DHFR	2416.9	2269.29	2169.38	2075.67	1810.49	1901.47	2074.56	1530.38	2229.32	2066.43	2286.33	2195.89
AKAP11	2124.59	2260.05	2125.72	1975.98	1854.41	1782.89	2117.28	2078.2	2152.66	2214.14	2093.22	2221.56
CSNK1G2	2058.92	1954.34	2170.45	2128.32	2266.13	2226.77	2063.61	2466.84	2012.56	1954.69	2018.17	1950.08
CDK12	2180.72	2209.78	2316.35	2163.05	2176.1	2043.13	2201.62	1468.9	2087.45	2102.4	1974.15	2148.44
ATP6V0B	1783.55	1632.2	1915.92	2533.82	2613.08	2816.52	1664.91	1679.69	1768.48	2179.7	2400.4	2132.1
ANXA11	2197.67	2112.32	2199.2	2205.61	2190.37	2222.57	2083.33	1866.32	2038.11	1964.64	2072.2	2030.2
PLSCR1	1352.49	1244.41	1312.07	2000.62	1707.28	1909.86	1612.33	1832.29	1638.07	3167.76	3252.89	3218.77
TMOD3	2187.07	2267.24	2191.75	1810.19	1720.46	1717.82	2349.49	1915.72	2587.95	2026.63	2007.17	2157.77
SGSM2	2302.52	2447.79	2464.39	2201.13	2446.19	2265.6	1929.98	2476.72	1867.17	1673.04	1702.99	1677.83
POLDIP2	2153.18	1908.17	2171.51	1980.46	2063.01	1962.33	2316.63	2237.39	2283.95	1957.75	2126.24	1964.86
STRN4	2094.93	2050.77	2122.52	2150.73	2164.02	2261.4	2252.01	1647.85	2270.74	2187.35	1936.13	1913.52
GMPS	2092.81	2203.63	2152.34	1891.97	1831.35	1894.12	2236.67	2142.98	2169.4	2209.55	2069.2	2082.32
ASXL2	2041.98	2265.18	2093.77	2154.09	2155.24	1938.19	2099.76	1778.49	2256.64	2171.28	2052.19	1999.09
C6orf89	1941.36	2065.13	2001.12	2192.17	2317.73	2171.15	2038.42	1511.72	2076	2203.43	2209.28	2205.22
MEPCE	2360.77	2247.74	2268.43	2019.67	2195.86	2221.52	1979.27	2497.58	1879.5	1770.24	1979.15	1859.07
SRM	2208.26	2071.29	2007.51	2080.15	1987.26	2148.07	2347.3	1937.68	2229.32	1983.77	2062.2	1995.2
DSE	1738.01	1868.16	1780.66	2543.9	2341.89	2365.29	1783.21	1431.58	1735.87	2518.75	2326.35	2356.9
SPART	2166.95	2342.13	2144.89	2135.04	2087.17	2046.28	2038.42	2222.02	2025.77	1959.28	1960.14	1972.64
MARVELD1	2318.4	2242.61	2478.23	2464.37	2592.22	2406.21	1804.02	1935.48	1648.64	1804.68	1844.07	1769.62
ERLIN1	2153.18	2285.7	2253.52	1977.1	2000.43	1991.71	2061.42	1774.1	2202.89	2109.29	2022.18	2079.21
STK11	1840.74	1763.52	1942.54	1886.37	2058.62	2142.82	1758.01	4698.74	1866.29	1807.74	1823.06	1741.62
KIAA1191	2126.7	2019.99	2035.2	2158.57	2105.83	2154.36	2114	1452.44	2211.7	2117.71	2236.3	2132.88
PPFIA1	1919.12	1947.15	1828.59	2191.05	2284.79	2309.67	2106.33	2114.43	2097.15	2230.98	1972.15	1950.86
SHCBP1	2278.16	2287.75	2317.42	2487.9	2359.45	2445.04	1640.81	2662.25	1546.43	1739.63	1758.02	1795.29
RUSC2	1494.41	1507.04	1633.69	2186.57	2366.04	2454.48	1768.97	1765.32	1821.35	2751.41	2397.39	2428.46
DPYSL2	2832.08	2845.84	2985.17	1885.25	1963.1	1796.53	2127.14	2103.45	2087.45	1385.27	1726	1605.49
ZC3H12C	1783.55	2117.45	1857.34	2088	2368.24	2219.43	1847.83	1917.92	2056.61	2281.49	2101.22	2160.1
OTUD4	1908.53	1954.34	1858.41	1961.42	1833.54	1769.24	2020.89	2633.71	2072.48	2266.95	2195.28	2286.12
E2F1	2017.62	1936.9	2145.95	2183.21	2339.69	2322.26	1956.27	2220.92	1974.67	2061.07	2004.17	1852.85
PITPNA	2282.39	2392.39	2445.22	2398.28	2409.96	2254.05	1848.93	1608.33	1751.74	1699.83	1986.15	2033.31
NOMO2	2341.71	2076.42	2084.19	2603.27	2218.92	2590.9	1698.86	1699.45	1821.35	2087.09	1828.06	1943.86
PITPNM1	2001.73	1893.81	2168.32	2113.76	2359.45	2249.86	1989.13	2236.29	2005.51	2060.31	1977.15	1916.64
RTCB	1973.13	1867.13	1849.89	1939.01	1815.98	1816.47	2260.77	3428.54	2086.57	1956.22	2035.18	1965.64
KPNA4	2047.27	2119.51	1926.57	2014.06	1930.16	1934	2186.29	1992.57	2113.89	2181.23	2196.28	2126.66
PLBD2	2317.35	2293.91	2346.17	2699.61	2921.59	2753.56	1687.91	1194.45	1686.53	1792.44	1815.06	1691.84
SPIN1	2066.33	2058.98	1985.14	1987.18	1919.18	1919.3	2184.1	1971.71	2262.8	2126.89	2122.23	2139.1
CPNE1	2039.86	1946.13	2121.46	2029.75	1903.81	2039.98	2275.01	2364.74	2413.48	2139.14	1790.04	1799.18
ECM1	2559.88	2585.26	2714.66	2555.11	2442.9	2608.74	1681.34	679.56	1785.22	1850.6	1863.08	1726.06
OPTN	1843.92	1817.89	1839.24	2200.01	2295.77	2262.45	1989.13	1727.99	2111.25	2249.35	2201.28	2145.33
PRPF6	1943.48	1803.53	1954.26	1992.78	1811.59	1989.61	2176.43	3357.18	2093.62	1934.79	2088.21	1821.74
NEK7	2484.69	2530.89	2341.91	2697.37	2402.27	2667.51	1588.24	1857.54	1591.37	1672.28	1579.92	1743.95
ZFAND3	2000.67	1900.99	1844.56	1981.58	1833.54	2004.3	2314.44	1575.39	2337.7	2411.6	2175.26	2141.44
PDLIM1	2079.04	1984.09	2144.89	1953.58	1752.3	1877.33	2185.19	2066.13	2276.9	2043.47	2133.24	2176.44
RETREG2	1933.95	1878.42	1873.32	2316.51	2423.13	2520.6	1961.74	2044.17	1907.7	2024.34	2092.22	1904.97
RAB35	2343.82	2245.69	2421.79	2254.9	2192.57	2220.47	2053.75	1319.6	1949.99	1855.19	2066.2	1956.31
HMGXB3	1902.17	1880.47	1980.88	2235.86	2274.91	2300.23	1875.21	2017.82	1951.76	2191.95	2175.26	1976.53
SLC9A1	2115.05	2289.8	2352.56	2673.84	2994.06	2804.98	1648.48	1186.76	1453.02	1793.2	1948.13	1817.85
ERBIN	1859.81	2104.12	1886.1	2020.79	2087.17	2037.88	1951.89	2063.93	2063.66	2208.02	2111.23	2216.11
MTHFD1	2206.14	2105.14	2142.76	1869.56	1840.13	1783.94	2328.68	1652.24	2231.08	2224.86	2101.22	2106.43
UAP1	1508.18	1432.15	1445.19	1611.92	1316.42	1564.62	2617.85	2408.65	2484.86	2504.21	2596.51	2713.94
PBRM1	2137.3	2271.34	2221.57	1978.22	2003.72	1930.85	2140.28	1914.63	2227.56	2052.65	1873.09	1965.64
FMNL2	2850.08	3203.88	2903.16	2089.12	2184.88	1988.56	2005.56	2296.67	2112.13	1317.92	1217.71	1169.12
CPSF6	2120.35	2180.03	1968.1	1894.21	1878.56	1823.81	2101.95	1955.25	2108.6	2209.55	2121.23	2202.11
MAPKAP1	2052.57	2047.69	2278.01	2239.22	2154.14	2206.83	1988.03	2057.34	1941.18	1832.23	2054.19	1995.98
DICER1	2190.25	2469.34	2253.52	2198.89	2182.69	1990.66	1783.21	2186.89	1883.91	1999.08	1765.03	1912.75
WDFY3	1957.25	2071.29	2061.82	2031.99	2172.81	1918.26	2004.46	2004.65	2274.26	2126.13	1942.13	2045.76
SMARCC2	2188.13	2195.42	2023.48	2121.6	1996.04	1967.58	2260.77	1624.8	2223.15	2152.91	1947.13	1932.19
PIK3CD	2091.75	1946.13	2023.48	2151.85	2151.94	2088.25	1916.84	2537.1	1972.9	2009.79	1949.13	1890.19
SLC25A36	2008.08	2190.29	2070.34	2222.42	2262.84	2246.71	1797.44	2011.24	1888.31	2006.73	1948.13	2015.42
ATAD3B	1974.19	1745.05	1924.44	1844.92	1881.85	1897.27	2155.62	3313.27	2049.57	1964.64	2076.21	1891.74
LTBP4	1850.28	1966.65	2041.59	2168.65	2344.08	2218.38	1742.68	2946.59	1808.13	1989.89	1906.11	1810.85
SEC13	2036.68	1929.71	2114	2163.05	2041.05	2224.67	2101.95	1900.35	1964.97	1952.39	2118.23	2079.21
ARHGEF1	2073.75	1990.24	2006.44	1969.26	2080.58	2067.27	1935.46	2700.68	1920.04	2080.21	1972.15	1862.96
DAD1	1994.32	1751.21	1907.4	2588.71	2411.06	2595.1	1906.98	683.952	1793.15	2100.1	2440.42	2286.9
CCAR2	2172.25	1996.4	2188.55	2062.23	1927.97	1930.85	2143.57	2374.62	2105.08	1913.36	1932.12	1908.08
ADGRL2	3372.22	3401.88	3465.48	1899.81	1680.93	1684.24	1947.51	1325.09	2083.93	1379.15	1324.77	1412.59
ROCK2	2251.68	2392.39	2316.35	1940.13	1926.87	1816.47	1928.88	2581.01	2057.5	1849.07	1768.03	1839.63
RAC2	2841.61	2944.33	2904.23	2221.3	2169.51	2251.96	1975.98	1015.5	1902.41	1487.83	1624.94	1549.49
ADORA2B	2803.48	2571.93	2813.7	2029.75	2031.17	2174.3	2145.76	1978.3	2015.2	1310.27	1572.91	1504.37
TWF1	1751.78	1826.1	1733.8	1701.54	1545.89	1697.89	2507.22	1655.54	2492.79	2380.99	2298.34	2449.47
RB1	2199.78	2274.42	2104.42	2130.56	1979.57	1985.41	2117.28	1710.43	1987.88	2064.13	1978.15	1932.97
GPAA1	1736.95	1570.65	1803.03	1951.34	2204.65	2163.81	2081.14	2366.93	1986.12	2120	2268.32	2106.43
TMEM263	2085.4	1984.09	2106.55	2139.52	2156.34	2191.09	1822.64	1883.89	1826.63	1952.39	2128.24	2142.99
ADAMTS1	1984.78	2041.54	2077.8	1645.53	1741.32	1608.69	2133.71	2797.29	2066.31	2178.17	1977.15	2048.87
EXOSC10	2128.82	2231.33	2222.63	1989.42	1953.22	2022.14	2177.53	1382.18	2184.38	2163.63	1875.09	1949.31
NFIX	2281.34	2240.56	2322.74	2137.28	2254.05	2148.07	1951.89	1636.87	1854.83	1797.79	1944.13	1929.86
GIPC1	2145.77	2060	2242.87	2158.57	2196.96	2090.35	1939.84	2874.13	1856.59	1605.69	1781.04	1729.17
SMARCB1	2188.13	1962.54	2017.09	1770.99	1780.84	1736.71	2407.55	2270.32	2433.75	2025.1	1892.1	1830.29
SEC11A	1922.3	1839.44	1895.68	2201.13	2093.75	2254.05	1784.3	2360.35	1807.25	1961.58	2167.26	2081.54
OXA1L	2071.63	2101.04	2052.24	2095.84	1916.99	2153.31	2215.86	1304.23	2211.7	2130.72	2020.17	1958.64
ABCC1	1688.23	1691.71	1745.52	1747.46	1847.82	1798.63	2331.97	2465.74	2443.44	2165.16	2075.21	2137.55
ARHGEF17	1538.9	1592.19	1652.86	2413.97	2530.73	2410.41	1501.7	1899.26	1538.5	2388.64	2365.38	2323.45
DTL	1885.23	1916.38	1891.42	2110.4	1966.39	1957.08	1988.03	1415.11	2042.52	2276.9	2259.31	2342.9
NCSTN	2368.18	2410.86	2448.41	2573.03	2720.67	2561.52	1480.89	1069.29	1726.18	1797.79	1738.01	1676.28
PHRF1	2003.85	1954.34	2157.67	1996.14	2012.51	2014.8	1910.26	2843.39	1783.46	1862.85	2053.19	1881.63
TCF25	2098.11	2163.62	2149.15	1987.18	2237.58	2166.96	1944.22	2696.28	1932.37	1793.97	1637.95	1730.73
GSTO1	1926.53	1753.26	1854.15	2543.9	2473.64	2596.15	1395.46	2310.94	1534.97	1991.43	2063.2	1968.75
EXOC5	2059.98	2175.93	1946.8	1936.77	1978.47	1939.24	1950.79	2495.38	2008.15	1986.83	1869.09	1946.19
RAB8B	2264.39	2230.3	2095.9	2028.63	1942.24	1878.38	1975.98	1893.77	2044.28	1843.71	2103.22	1986.64
NFKB1	1941.36	1881.5	1908.46	2129.44	2081.68	2094.55	2019.8	2029.9	2037.23	2072.55	2043.19	1984.31
OSBPL8	1609.86	1714.28	1630.5	1746.34	1582.12	1587.7	2174.24	2323.02	2457.54	2349.61	2360.37	2330.46
LSM4	1744.36	1632.2	1681.62	1707.14	1647.99	1747.21	2094.28	3663.48	2120.06	1971.53	2093.22	2108.77
EGLN1	2184.96	2227.23	2391.97	2059.99	2009.21	1877.33	1939.84	2414.14	1831.04	1675.34	1954.14	1875.41
MAD2L1	1828.03	1785.06	1768.95	1800.11	1608.47	1681.1	2173.14	2407.55	2247.83	2136.84	2262.32	2300.12
TUBG1	2155.3	1931.77	2153.41	1878.52	1923.58	2046.28	2419.59	849.725	2300.69	2142.2	2082.21	2130.55
SS18	2095.99	2088.73	2018.16	2290.75	2251.86	2212.08	1833.59	1293.25	1862.76	2084.8	2037.18	2090.88
DCTN2	2156.36	2024.1	2053.3	1931.17	1931.26	2187.94	2127.14	1687.37	2222.27	1859.02	1947.13	2052.76
BPTF	2119.29	2261.08	2231.15	1965.9	1981.77	1838.5	1922.31	1861.93	2050.45	1952.39	1943.13	2032.54
RALBP1	1861.93	1853.8	1840.3	1755.31	1693.01	1751.4	2303.49	2842.3	2338.58	2024.34	1937.13	1939.97
ARPC3	2147.89	2015.89	1885.03	1922.21	1664.46	1963.38	1986.94	2312.04	2143.85	1877.39	2040.19	2158.55
RNF24	2213.55	2315.45	2247.13	2145.12	2134.38	1920.35	2180.81	1954.15	2289.24	1634.78	1666.97	1660.72
RAF1	1886.29	1880.47	1931.89	1793.39	1722.65	1896.22	2172.05	2068.32	2188.79	2182.76	2058.2	2145.33
HINT1	1944.54	1792.24	1898.88	1785.55	1652.39	1830.11	2276.11	1636.87	2473.4	2133.78	2198.28	2206.78
SIGMAR1	1797.32	1633.23	1809.42	1846.04	1866.48	2051.53	1942.03	2455.86	1949.99	2100.1	2210.29	2267.45
ADNP	2206.14	2196.45	2147.02	2051.03	2012.51	1863.69	2015.42	1485.37	1979.07	2006.73	2001.16	2037.2
GRK6	1885.23	1744.03	1899.94	1853.88	2011.41	2023.19	2050.47	2933.42	2028.42	1930.96	1894.1	1867.63
PFKFB3	3025.89	2952.54	3165.15	2197.77	2038.86	2036.83	1574	2065.03	1473.29	1150.31	1575.92	1405.58
SUMO1	2260.15	2043.59	2152.34	2099.2	1869.78	1978.07	2009.94	1389.86	2030.18	1980.71	2074.21	2062.87
CLMP	2124.59	2113.35	1887.16	1953.58	1957.61	1928.75	2081.14	2074.91	1972.9	1889.63	2066.2	1988.98
CYCS	1960.42	1891.76	1742.32	1824.76	1796.22	1922.45	2119.47	1663.22	2035.47	2087.86	2382.39	2342.9
MGLL	1579.14	1539.87	1777.47	2631.28	2391.29	2664.36	1514.85	1388.76	1614.28	2318.99	2167.26	2236.33
CBFB	2124.59	2159.52	2101.22	1961.42	2060.82	2079.86	1829.21	2257.15	1751.74	1879.69	1950.13	1913.52
GOLGA2	1880.99	1947.15	1895.68	2088	2328.71	2138.62	1933.27	2052.95	1786.98	2123.83	1964.14	1854.41
CLCN6	1878.87	1774.8	1812.61	2058.87	2278.21	2227.82	2163.29	1669.81	2372.07	2185.82	1738.01	1726.84
MFGE8	1639.51	1685.55	1724.22	2605.51	2722.87	2765.1	1501.7	1434.87	1527.92	2195.01	2102.22	2017.76
RPRD1A	2090.69	2082.57	2070.34	1851.64	1751.2	1842.7	2038.42	2139.68	2236.37	1865.14	1893.1	2019.31
EIF2AK1	1790.96	1854.82	1780.66	1928.93	1949.93	1873.13	2163.29	1530.38	2276.9	2147.56	2113.23	2251.89
KANK2	2209.32	2248.77	2355.76	2331.07	2295.77	2243.56	1646.29	1552.34	1674.19	1684.52	2025.18	1839.63
MEF2D	1436.16	1484.47	1609.2	2446.45	2341.89	2442.94	1405.31	1163.71	1520.87	2583.04	2510.46	2560.7
HIVEP2	1839.68	2085.65	2018.16	1881.88	1942.24	1821.71	2096.47	1418.4	2164.12	2085.56	2116.23	2215.33
[truncated: 16,724 more rows]

## Sheet: CERS56_raw_gene_count
gene_id	N1	N2	N3	N4	N5	N6	C561	C562	C563	C564	C565	C566	gene_name
ENSG00000156508	166424	127976	121329	130646	121208	121612	148337	134770	155480	152589	145847	227159	EEF1A1
ENSG00000198804	116303	108171	104332	88875	75752	82634	121001	112645	120910	87289	77251	121468	MT-CO1
ENSG00000108821	170067	150527	136460	94195	91509	97698	53776	73221	89586	43711	37282	60082	COL1A1
ENSG00000115414	108365	98970	95603	120044	107396	112812	46231	55810	65711	85340	73547	117206	FN1
ENSG00000106366	59050	48816	45913	86657	78639	79074	44358	43580	47809	107332	96063	153948	SERPINE1
ENSG00000184009	80146	67402	61833	59499	58109	59608	66391	62878	71882	65072	61088	96757	ACTG1
ENSG00000198886	63010	62077	59396	58557	52188	55633	65484	64236	68417	68159	60677	91101	MT-ND4
ENSG00000075624	78341	66836	60274	53756	53567	53442	64637	61362	71714	59381	54135	83253	ACTB
ENSG00000198763	58748	60635	57457	62337	56486	60111	66138	59208	61969	62987	57071	85639	MT-ND2
ENSG00000196924	64714	59321	53053	56014	55280	56559	47334	53199	60159	56094	50276	79127	FLNA
ENSG00000100345	56401	49622	44698	50541	51081	51769	44436	51141	58873	61828	55189	82518	MYH9
ENSG00000167658	44680	38471	35182	36033	37450	37289	53228	52314	58486	54288	50497	78801	EEF2
ENSG00000074800	54137	45112	40695	36289	35138	35530	48032	42911	47733	41988	38226	62030	ENO1
ENSG00000198938	49014	48856	48068	37965	33690	36901	48661	45780	50795	38241	34916	51464	MT-CO3
ENSG00000067225	52775	42695	37728	33221	33406	34008	43288	38901	44115	36793	34662	57305	PKM
ENSG00000198899	38752	41425	38753	36158	31148	34311	44396	42197	44326	36901	32628	50503	MT-ATP6
ENSG00000198712	36604	39734	36121	31819	29405	32404	46513	42054	46230	38741	35196	53352	MT-CO2
ENSG00000198888	38905	39092	36262	35130	34098	36795	40022	39809	41630	37365	33715	51568	MT-ND1
ENSG00000196611	12283	9459	8752	34784	33043	32296	12919	12764	12586	83381	78411	120184	MMP1
ENSG00000163359	61869	53513	50889	41843	37583	39688	19872	23554	30826	20085	16939	28230	COL6A3
ENSG00000198727	34242	34240	33380	31120	27919	30368	40558	36962	38276	34639	30545	47621	MT-CYB
ENSG00000142173	45522	40884	37155	30734	31237	31251	27373	28064	32970	31534	28737	42951	COL6A2
ENSG00000210082	42164	35822	33752	33091	29780	30686	31590	30144	33547	32131	27492	43345	MT-RNR2
ENSG00000111640	38826	30771	29299	26424	26077	26827	35259	31407	35256	32045	30519	48895	GAPDH
ENSG00000044574	27858	21937	20158	43166	43875	41598	20706	18868	21786	34860	32120	48988	HSPA5
ENSG00000174444	35979	29033	27328	25533	24158	24345	32444	28804	32518	29741	28429	43726	RPL4
ENSG00000096384	38130	30955	28205	23803	22323	22428	32607	29670	35179	29115	26659	41662	HSP90AB1
ENSG00000113140	40943	34596	31197	26273	25253	25692	32176	28847	33702	23728	21902	35146	SPARC
ENSG00000142156	49605	43813	37983	26791	26891	27256	22597	24065	28276	21745	19729	30536	COL6A1
ENSG00000137801	22332	20020	18268	45507	41625	42271	11515	14304	14675	37833	33743	53096	THBS1
ENSG00000166598	26962	20742	19363	42962	39624	38950	17912	16921	19688	33605	31717	46238	HSP90B1
ENSG00000164692	45433	36769	33170	33125	32346	32199	18389	19949	23821	23565	20877	33361	COL1A2
ENSG00000198786	29904	29393	27702	26451	23789	26173	25993	30815	32784	31470	26344	41799	MT-ND5
ENSG00000109971	34453	27155	25574	23085	21010	20752	34830	29188	33882	29258	27417	44318	HSPA8
ENSG00000140988	33604	26234	23753	20068	20267	19174	37390	32410	34731	29954	28327	44290	RPS2
ENSG00000150093	41657	32698	31377	32117	28131	29011	22421	21187	25246	24815	22792	36074	ITGB1
ENSG00000089157	30545	25050	23289	20771	20616	20584	33584	28759	31514	27339	25623	41941	RPLP0
ENSG00000134871	28892	26012	23655	26131	25606	26030	21091	23530	27174	30395	26369	40477	COL4A2
ENSG00000205542	31416	24040	23727	29093	29464	28530	20853	18014	19847	28564	26978	43250	TMSB4X
ENSG00000166710	25679	19565	18535	22601	20977	21267	27714	23485	25660	33292	32526	51327	B2M
ENSG00000105825	17944	14148	13210	17077	15348	15403	23354	20485	21462	45904	44458	69989	TFPI2
ENSG00000080824	37029	26423	25609	21631	19366	20286	27324	24589	28604	23520	22303	33620	HSP90AA1
ENSG00000197746	27205	22072	19979	24389	24180	24041	22472	21491	24666	30067	27384	42233	PSAP
ENSG00000142541	28974	22373	20902	18883	19186	18413	28800	24856	26519	26276	25070	39234	RPL13A
ENSG00000149273	29004	22833	20722	18789	18620	18157	28905	25149	27124	25694	24158	38478	RPS3
ENSG00000099194	35294	30780	27794	29894	28670	29014	18080	17856	20852	16983	15983	26239	SCD
ENSG00000120708	35856	30736	28606	24044	22672	23481	19888	18218	21607	20484	18650	29836	TGFBI
ENSG00000169429	22803	15252	15684	20905	18357	18613	21343	18308	20788	32803	31062	51504	CXCL8
ENSG00000127022	22507	17373	16097	29485	27286	27724	17500	16453	18892	27183	24935	38960	CANX
ENSG00000179218	21150	17666	15968	27794	28953	27480	18675	16683	18543	25984	24388	36031	CALR
ENSG00000125730	30188	27162	24297	22009	21270	22033	20282	21982	24414	19871	18232	27299	C3
ENSG00000167526	25791	20821	19130	17076	17910	17517	26235	22243	24453	24074	22933	36579	RPL13
ENSG00000087086	28397	24285	22155	23820	24434	23427	20954	17645	19965	19712	18898	29993	FTL
ENSG00000168542	36418	29944	26981	16383	15211	16222	22492	22870	27907	14270	12395	20605	COL3A1
ENSG00000148303	25019	19587	18224	16366	15674	16040	24880	21947	24715	21894	20127	32547	RPL7A
ENSG00000135486	26010	19500	18175	16912	15733	16459	22080	21132	23966	22111	20635	30872	HNRNPA1
ENSG00000124942	25085	21020	19919	17463	15255	15494	17715	24926	28796	20033	18056	27364	AHNAK
ENSG00000161016	22965	20231	17890	14268	15617	15180	25111	21907	23320	21235	19261	30410	RPL8
ENSG00000197102	23786	19956	19295	16627	15280	16011	16447	22906	26616	20502	18188	28783	DYNC1H1
ENSG00000147065	23020	19470	17891	16979	15845	16284	18265	18608	20446	21642	20243	31620	MSN
ENSG00000100316	22899	18179	16843	15484	15904	15895	22255	20184	21831	21212	19423	30178	RPL3
ENSG00000196230	24809	21407	19858	17639	17171	17308	20987	18489	21084	17515	16241	26139	TUBB
ENSG00000115677	20678	17519	16427	18732	18506	18476	17020	17889	20698	20014	18267	28550	HDLBP
ENSG00000070756	18570	15678	14318	14005	13433	14142	21332	21638	24125	21655	19870	31148	PABPC1
ENSG00000125148	16679	13332	13878	16373	17301	15119	18780	14665	18681	22733	23836	37187	MT2A
ENSG00000163739	25860	20227	19095	14948	14780	14960	18762	17066	19194	18164	17467	27839	CXCL1
ENSG00000168028	22552	17585	16773	12963	12892	12471	23815	20710	23186	18090	16832	27337	RPSA
ENSG00000198034	20096	16592	15924	13690	13499	13207	21987	19409	21986	19512	18422	28784	RPS4X
ENSG00000137309	18962	17354	15394	13393	13139	13527	20286	18970	21560	20155	19035	29440	HMGA1
ENSG00000087245	18850	17099	15648	23089	22891	23988	9249	8723	10469	21394	19137	29884	MMP2
ENSG00000115053	23569	18892	17598	14473	14197	14242	19837	18077	20831	17089	16266	25010	NCL
ENSG00000065978	19709	18215	16495	13639	13578	13611	21368	19096	21185	17498	16089	25704	YBX1
ENSG00000166923	6534	5193	5291	22891	21279	22101	6902	8807	7507	31912	29869	46196	GREM1
ENSG00000034510	21231	17876	16238	12910	12951	12423	21085	17888	19782	17042	16393	26189	TMSB10
ENSG00000182718	22268	17211	16002	12884	12044	12402	21910	19155	21145	16580	15861	24443	ANXA2
ENSG00000185624	17871	14857	13120	18359	18877	18642	14724	13664	15591	19823	17991	28075	P4HB
ENSG00000204628	18956	15488	14770	13614	13547	13664	20449	17818	19831	18274	17128	27484	RACK1
ENSG00000169710	22235	19863	18104	14674	14271	15350	14347	18831	22346	15028	13391	20737	FASN
ENSG00000187498	24770	21049	19267	20192	18342	18837	10782	12571	14335	13941	11975	19882	COL4A1
ENSG00000139644	17177	13772	12782	15219	15003	15066	16354	14886	17215	19842	18372	29657	TMBIM6
ENSG00000142192	16954	14116	12904	15577	14952	15143	15119	15385	17403	20524	18679	28402	APP
ENSG00000163430	25635	20001	18972	14113	12827	13493	15461	15988	19114	13680	12905	20623	FSTL1
ENSG00000157227	21034	18447	16952	17921	17799	18308	10821	10743	12186	17234	15981	24242	MMP14
ENSG00000089009	19846	15939	15037	13503	12608	12679	18421	16655	18460	16395	15444	24361	RPL6
ENSG00000087460	19251	17319	15367	15026	14671	14808	16721	15597	17716	15361	14125	23018	GNAS
ENSG00000137076	18680	16716	14865	16278	15621	16018	13293	15214	17642	16170	14637	22819	TLN1
ENSG00000178209	19408	18070	16589	13334	13131	13654	12282	17425	20645	16388	14300	21366	PLEC
ENSG00000100097	17779	14928	14190	11512	11894	11666	20783	17227	18619	16318	15770	24517	LGALS1
ENSG00000137818	18237	14591	13511	12227	12761	12165	19139	15762	17146	16197	16480	26710	RPLP1
ENSG00000167460	18351	15261	13858	15305	14181	14930	14033	13432	15813	16736	15844	25140	TPM4
ENSG00000181163	19125	14746	14373	12111	10970	10953	18953	16118	19183	16625	15171	24345	NPM1
ENSG00000130508	20670	19097	17370	17375	15947	16972	10218	11849	14334	15023	12887	20657	PXDN
ENSG00000084234	14567	12150	11043	12796	12705	12606	13893	13408	14972	21825	20172	31260	APLP2
ENSG00000142871	12748	10917	10130	15825	15469	14894	12457	14181	14241	20996	19169	29662	CYR61
ENSG00000133112	18301	14313	13425	15711	13655	14133	16304	13613	14145	15856	15757	24866	TPT1
ENSG00000026025	17086	12937	11815	13127	11710	12119	16326	15262	17147	17991	17465	26809	VIM
ENSG00000187514	17443	14657	13780	12944	11882	12306	19279	15843	17908	15298	14677	22891	PTMA
ENSG00000114867	18757	16067	14953	13698	13068	13677	14073	14922	17723	15307	13630	20836	EIF4G1
ENSG00000253729	19353	15616	14436	13676	12670	13104	11964	15384	18825	15286	13371	21710	PRKDC
ENSG00000089597	19798	17216	15432	15656	15232	15481	12778	13152	14767	13567	12469	19500	GANAB
ENSG00000137154	18942	14278	13771	12525	11990	11113	16857	15386	17267	14937	14647	23060	RPS6
ENSG00000147403	15978	13731	12992	13137	12668	11985	17120	14752	16584	16161	15267	23873	RPL10
ENSG00000122566	20518	15318	14249	13246	11650	12076	14753	14287	16302	14080	13143	19862	HNRNPA2B1
ENSG00000167996	15607	16841	15311	15196	16530	16292	12344	11486	13456	13395	12584	20084	FTH1
[truncated: 58,631 more rows]

## Sheet: CERS56_normalized_counts
	N1	N2	N3	N4	N5	N6	C561	C562	C563	C564	C565	C566
[truncated: 18,648 more rows]
